# Supplementary material for: Interaction molecular QTL mapping discovers cellular and environmental modifiers of genetic regulatory effects
Source: bioRxiv. 2023 Jun 29:2023.06.26.546528. Preprint. [Version 2] doi: 10.1101/2023.06.26.546528 (PMC10326995; doi:10.1101/2023.06.26.546528)
Supplement: Supplement 2 [file media-2.xlsx]

## Sheet: Table S1
Table S1. Cell type iQTLs affecting both expression levels of a gene and DNA methylation levels of a nearby CpG site. Pairs of significant cell type ieQTLs and sentinel cell type imeQTLs in LD (r2 ≥ 0.5 in MESA) with FDR < 0.05 in exam 1 and exam 5 are listed.
gene_id	ieqtl_variant_id	ieqtl_celltype	ieqtl_dir_effect	eqtl_effect_main	gene_strand	gene_start	gene_end	probe_id	imqtl_variant_id	imqtl_celltype	imqtl_dir_effect	mqtl_effect_main	cpg_pos	dir_effect_concordant
ENSG00000109323.8	chr4_102699228_C_A_b38	B_cells	positive	0.147703	-	102760994	102631893	cg00875382	chr4_102672741_A_C_b38	Bcell	positive	0.185477	102621079	1
ENSG00000146530.11	chr7_12388982_C_A_b38	B_cells	positive	0.214894	-	12403941	12330885	cg26280682	chr7_12390812_C_G_b38	Bcell	positive	-0.153024	12404069	1
ENSG00000111880.15	chr6_88616498_C_T_b38	B_cells	positive	-0.321456	-	88963721	88610272	cg19488149	chr6_88616498_C_T_b38	Bcell	positive	0.18133	88612668	1
ENSG00000169994.18	chr2_127623579_G_A_b38	B_cells	positive	-0.630487	+	127535802	127637728	cg01966334	chr2_127598207_C_T_b38	Bcell	negative	0.941803	127620859	0
ENSG00000152213.3	chr13_49621075_C_T_b38	B_cells	positive	-0.108137	+	49628299	49633872	cg13603651	chr13_49624262_A_G_b38	Bcell	negative	0.79412	49625517	0
ENSG00000152213.3	chr13_49621075_C_T_b38	B_cells	positive	-0.108137	+	49628299	49633872	cg14459293	chr13_49593793_T_A_b38	Bcell	negative	-0.478956	49552258	0
ENSG00000152213.3	chr13_49621075_C_T_b38	B_cells	positive	-0.108137	+	49628299	49633872	cg08779649	chr13_49620258_G_A_b38	Bcell	negative	1.26758	49620418	0
ENSG00000123600.19	chr2_171354834_G_A_b38	B_cells	positive	-0.513011	-	171434802	171317405	cg03043243	chr2_171369076_T_TA_b38	Bcell	negative	-1.04115	171316191	0
ENSG00000013364.18	chr16_29822167_G_T_b38	B_cells	positive	0.384266	+	29820394	29848039	cg19485088	chr16_29823633_C_T_b38	Bcell	negative	0.813654	29820245	0
ENSG00000109854.13	chr11_20364060_G_A_b38	B_cells	positive	0.51496	+	20363685	20383783	cg24426391	chr11_20358417_C_G_b38	Bcell	negative	-1.23085	20363340	0
ENSG00000147408.14	chr8_19478137_GGGTGC_G_b38	B_cells	positive	0.595909	-	19758029	19404161	cg00158770	chr8_19414043_A_G_b38	Bcell	negative	-0.802106	19414074	0
ENSG00000174652.17	chr19_9417589_T_C_b38	B_cells	positive	1.08788	-	9435578	9412598	cg19275200	chr19_9327136_C_T_b38	Bcell	negative	-0.808809	9362564	0
ENSG00000120451.10	chr11_130847314_C_T_b38	B_cells	positive	0.958685	-	130916509	130875436	cg11721015	chr11_130848319_T_G_b38	Bcell	negative	-0.48831	130910723	0
ENSG00000164346.9	chr5_74842830_T_TCAATC_b38	B_cells	positive	0.574228	+	74766991	74780113	cg15753122	chr5_74797960_A_T_b38	Bcell	negative	-0.896272	74738133	0
ENSG00000169994.18	chr2_127623579_G_A_b38	B_cells	positive	-0.630487	+	127535802	127637728	cg01966334	chr2_127620561_A_C_b38	CD4T	negative	1.24623	127620859	0
ENSG00000123600.19	chr2_171354834_G_A_b38	B_cells	positive	-0.513011	-	171434802	171317405	cg03043243	chr2_171369076_T_TA_b38	CD4T	negative	-1.06581	171316191	0
ENSG00000109854.13	chr11_20364060_G_A_b38	B_cells	positive	0.51496	+	20363685	20383783	cg24426391	chr11_20362457_A_G_b38	CD4T	negative	-1.23268	20363340	0
ENSG00000147408.14	chr8_19478137_GGGTGC_G_b38	B_cells	positive	0.595909	-	19758029	19404161	cg00158770	chr8_19431474_C_T_b38	CD4T	negative	-0.730904	19414074	0
ENSG00000154319.14	chr8_11480302_C_CG_b38	B_cells	positive	1.02474	-	11474715	11421463	cg00018682	chr8_11506275_A_T_b38	CD8T	positive	-0.557592	11502060	1
ENSG00000236209.1	chr2_74958729_G_T_b38	B_cells	positive	1.10899	-	74924846	74919555	cg02715572	chr2_74960742_T_C_b38	CD8T	positive	-0.692611	74958248	1
ENSG00000236209.1	chr2_74958729_G_T_b38	B_cells	positive	1.10899	-	74924846	74919555	cg15126615	chr2_74964172_G_T_b38	CD8T	positive	0.507242	74928042	1
ENSG00000236209.1	chr2_74958729_G_T_b38	B_cells	positive	1.10899	-	74924846	74919555	cg19149019	chr2_74958729_G_T_b38	CD8T	positive	0.711236	74931310	1
ENSG00000169994.18	chr2_127623579_G_A_b38	B_cells	positive	-0.630487	+	127535802	127637728	cg01385334	chr2_127629069_G_C_b38	Neu	positive	0.207853	127625086	1
ENSG00000169994.18	chr2_127623579_G_A_b38	B_cells	positive	-0.630487	+	127535802	127637728	cg01966334	chr2_127620561_A_C_b38	Neu	positive	1.23392	127620859	1
ENSG00000152213.3	chr13_49621075_C_T_b38	B_cells	positive	-0.108137	+	49628299	49633872	cg08779649	chr13_49620258_G_A_b38	Neu	positive	1.2763	49620418	1
ENSG00000152213.3	chr13_49621075_C_T_b38	B_cells	positive	-0.108137	+	49628299	49633872	cg03295274	chr13_49621075_C_T_b38	Neu	positive	1.0531	49616448	1
ENSG00000123600.19	chr2_171354834_G_A_b38	B_cells	positive	-0.513011	-	171434802	171317405	cg03043243	chr2_171369076_T_TA_b38	Neu	positive	-1.04025	171316191	1
ENSG00000013364.18	chr16_29822167_G_T_b38	B_cells	positive	0.384266	+	29820394	29848039	cg01802062	chr16_29817389_C_G_b38	Neu	positive	1.23714	29821832	1
ENSG00000037474.14	chr5_6619620_C_T_b38	B_cells	positive	-0.988859	-	6633291	6599239	cg06127601	chr5_6616419_T_C_b38	Neu	positive	-0.289423	6607286	1
ENSG00000236209.1	chr2_74958729_G_T_b38	B_cells	positive	1.10899	-	74924846	74919555	cg00416386	chr2_74958729_G_T_b38	Neu	positive	-0.314118	74922399	1
ENSG00000109854.13	chr11_20364060_G_A_b38	B_cells	positive	0.51496	+	20363685	20383783	cg24426391	chr11_20364060_G_A_b38	Neu	positive	-1.23015	20363340	1
ENSG00000147408.14	chr8_19478137_GGGTGC_G_b38	B_cells	positive	0.595909	-	19758029	19404161	cg00158770	chr8_19414043_A_G_b38	Neu	positive	-0.795639	19414074	1
ENSG00000174652.17	chr19_9417589_T_C_b38	B_cells	positive	1.08788	-	9435578	9412598	cg19275200	chr19_9434830_C_CCT_b38	Neu	positive	-0.684786	9362564	1
ENSG00000164346.9	chr5_74842830_T_TCAATC_b38	B_cells	positive	0.574228	+	74766991	74780113	cg15753122	chr5_74789164_C_T_b38	Neu	positive	-0.579363	74738133	1
ENSG00000146530.11	chr7_12388982_C_A_b38	B_cells	positive	0.214894	-	12403941	12330885	cg26280682	chr7_12390812_C_G_b38	Neu	negative	-0.15181	12404069	0
ENSG00000123600.19	chr2_171354834_G_A_b38	B_cells	positive	-0.513011	-	171434802	171317405	cg03085275	chr2_171328849_C_T_b38	Neu	negative	1.38423	171326409	0
ENSG00000236209.1	chr2_74958729_G_T_b38	B_cells	positive	1.10899	-	74924846	74919555	cg23355731	chr2_74958729_G_T_b38	Neu	negative	1.01788	74928161	0
ENSG00000236209.1	chr2_74958729_G_T_b38	B_cells	positive	1.10899	-	74924846	74919555	cg26385828	chr2_74958729_G_T_b38	NK	positive	1.06685	74938994	1
ENSG00000152213.3	chr13_49621075_C_T_b38	B_cells	positive	-0.108137	+	49628299	49633872	cg03651054	chr13_49621075_C_T_b38	NK	negative	1.26897	49620507	0
ENSG00000123600.19	chr2_171354834_G_A_b38	B_cells	positive	-0.513011	-	171434802	171317405	cg03043243	chr2_171318558_G_A_b38	NK	negative	1.34013	171316191	0
ENSG00000013364.18	chr16_29822167_G_T_b38	B_cells	positive	0.384266	+	29820394	29848039	cg04633683	chr16_29817389_C_G_b38	NK	negative	1.30348	29825735	0
ENSG00000236209.1	chr2_74958729_G_T_b38	B_cells	positive	1.10899	-	74924846	74919555	cg00416386	chr2_74958729_G_T_b38	NK	negative	-0.322845	74922399	0
ENSG00000109854.13	chr11_20364060_G_A_b38	B_cells	positive	0.51496	+	20363685	20383783	cg24426391	chr11_20364060_G_A_b38	NK	negative	-1.22824	20363340	0
ENSG00000147408.14	chr8_19478137_GGGTGC_G_b38	B_cells	positive	0.595909	-	19758029	19404161	cg00158770	chr8_19429047_A_T_b38	NK	negative	-0.632889	19414074	0
ENSG00000141698.16	chr17_41895469_G_C_b38	B_cells	negative	-1.00067	-	41836263	41825200	cg25687894	chr17_41875825_C_T_b38	Bcell	positive	0.302434	41919463	0
ENSG00000159214.12	chr1_43903772_G_A_b38	B_cells	negative	-0.31082	+	43991359	43996528	cg07598341	chr1_43883733_G_A_b38	Bcell	positive	-0.484578	43878794	0
ENSG00000149577.15	chr11_117175481_G_A_b38	B_cells	negative	0.943947	+	117178733	117197445	cg02293759	chr11_117205992_T_C_b38	Bcell	positive	0.134536	117202177	0
ENSG00000188707.5	chr7_150340571_A_G_b38	B_cells	negative	-0.446106	+	150329789	150332721	cg17279839	chr7_150344747_T_G_b38	Bcell	negative	0.826691	150341509	1
ENSG00000135862.5	chr1_183096271_A_G_b38	B_cells	negative	-0.536997	+	183023460	183145592	cg16418754	chr1_183107858_A_G_b38	Bcell	negative	-0.497112	183124766	1
ENSG00000089063.14	chr20_5078906_C_T_b38	B_cells	negative	0.319678	-	5113103	5068232	cg20983004	chr20_5099733_T_TA_b38	Bcell	negative	-0.915212	5078179	1
ENSG00000132740.8	chr11_68854338_G_C_b38	B_cells	negative	0.907759	+	68903842	68940599	cg00242965	chr11_68911166_C_T_b38	Bcell	negative	1.24017	68891501	1
ENSG00000132740.8	chr11_68854338_G_C_b38	B_cells	negative	0.907759	+	68903842	68940599	cg08757828	chr11_68854338_G_C_b38	Bcell	negative	1.21593	68870632	1
ENSG00000120675.5	chr13_43024053_A_T_b38	B_cells	negative	-0.695356	+	43023203	43114224	cg14729962	chr13_43023729_A_G_b38	Bcell	negative	0.552358	43023429	1
ENSG00000197147.13	chr1_89547585_T_G_b38	B_cells	negative	0.749804	+	89524836	89597864	cg13816228	chr1_89508608_C_G_b38	Bcell	negative	0.648733	89557221	1
ENSG00000118308.15	chr12_25233129_C_A_b38	B_cells	negative	0.157097	+	25004342	25108334	cg11595855	chr12_25244098_G_A_b38	Bcell	negative	0.435602	25090012	1
ENSG00000254859.1	chr8_143527387_A_G_b38	B_cells	negative	-1.06893	-	143549729	143541973	cg10401596	chr8_143534732_A_G_b38	Bcell	negative	0.725719	143552354	1
ENSG00000253998.3	chr2_89244990_A_G_b38	B_cells	negative	0.915349	-	89234912	89234174	cg12475495	chr2_89248692_C_T_b38	Bcell	negative	1.34667	89245771	1
ENSG00000184164.14	chr22_49869354_T_C_b38	B_cells	negative	-0.0817118	+	49918167	49927540	cg16053902	chr22_49791784_A_G_b38	Bcell	negative	-1.01985	49788258	1
ENSG00000184898.6	chr2_151294502_G_A_b38	B_cells	negative	-0.332987	-	151261879	151247940	cg04758026	chr2_151303775_G_GT_b38	Bcell	negative	-1.09392	151303077	1
ENSG00000184428.12	chr8_143347296_A_G_b38	B_cells	negative	1.05448	-	143359979	143304384	cg19774973	chr8_143337860_T_C_b38	Bcell	negative	1.31266	143338109	1
ENSG00000141873.10	chr19_2785275_G_C_b38	B_cells	negative	0.119448	-	2740152	2732204	cg02580895	chr19_2774462_T_C_b38	Bcell	negative	-1.0476	2754565	1
ENSG00000103550.13	chr16_19724578_C_G_b38	B_cells	negative	0.751123	-	19718234	19701934	cg03615426	chr16_19801563_C_T_b38	Bcell	negative	0.89258	19766088	1
ENSG00000263503.1	chr17_45877050_A_AC_b38	B_cells	negative	1.00297	-	45602340	45600869	cg19832721	chr17_45880713_C_T_b38	Bcell	negative	1.22315	46172500	1
ENSG00000263503.1	chr17_45877050_A_AC_b38	B_cells	negative	1.00297	-	45602340	45600869	cg05314706	chr17_45397302_C_G_b38	Bcell	negative	1.234	45430884	1
ENSG00000263503.1	chr17_45877050_A_AC_b38	B_cells	negative	1.00297	-	45602340	45600869	cg09860564	chr17_45745406_T_C_b38	Bcell	negative	-0.949073	46136431	1
ENSG00000263503.1	chr17_45877050_A_AC_b38	B_cells	negative	1.00297	-	45602340	45600869	cg06721910	chr17_45846971_A_C_b38	Bcell	negative	-0.629268	46146236	1
ENSG00000263503.1	chr17_45877050_A_AC_b38	B_cells	negative	1.00297	-	45602340	45600869	cg18878992	chr17_45877050_A_AC_b38	Bcell	negative	0.831689	45896978	1
ENSG00000251301.6	chr12_68450506_C_T_b38	B_cells	negative	0.825217	-	68451663	68332888	cg11799593	chr12_68453776_A_G_b38	Bcell	negative	-1.24005	68452089	1
ENSG00000110237.3	chr11_73385235_G_T_b38	B_cells	negative	0.6068	+	73308289	73369091	cg14108978	chr11_73575867_CA_C_b38	Bcell	negative	-0.648896	73310100	1
ENSG00000214401.4	chr17_45736654_T_C_b38	B_cells	negative	0.946023	+	46193576	46196723	cg09860564	chr17_45745406_T_C_b38	Bcell	negative	-0.949073	46136431	1
ENSG00000214401.4	chr17_45736654_T_C_b38	B_cells	negative	0.946023	+	46193576	46196723	cg14321938	chr17_45773279_C_T_b38	Bcell	negative	-0.53854	45844417	1
ENSG00000214401.4	chr17_45736654_T_C_b38	B_cells	negative	0.946023	+	46193576	46196723	cg06721910	chr17_45846971_A_C_b38	Bcell	negative	-0.629268	46146236	1
ENSG00000214401.4	chr17_45736654_T_C_b38	B_cells	negative	0.946023	+	46193576	46196723	cg18878992	chr17_45877050_A_AC_b38	Bcell	negative	0.831689	45896978	1
ENSG00000214401.4	chr17_45736654_T_C_b38	B_cells	negative	0.946023	+	46193576	46196723	cg19832721	chr17_45880713_C_T_b38	Bcell	negative	1.22315	46172500	1
ENSG00000214401.4	chr17_45736654_T_C_b38	B_cells	negative	0.946023	+	46193576	46196723	cg05314706	chr17_45397302_C_G_b38	Bcell	negative	1.234	45430884	1
ENSG00000111229.15	chr12_110286467_C_T_b38	B_cells	negative	-0.034141	-	110450407	110434825	cg05788368	chr12_110223616_C_T_b38	Bcell	negative	-0.337214	110068333	1
ENSG00000089063.14	chr20_5078906_C_T_b38	B_cells	negative	0.319678	-	5113103	5068232	cg19159701	chr20_5086518_A_G_b38	CD4T	positive	-0.758388	5090366	0
ENSG00000184164.14	chr22_49869354_T_C_b38	B_cells	negative	-0.0817118	+	49918167	49927540	cg02725453	chr22_49855483_T_C_b38	CD4T	positive	-0.701099	49855526	0
ENSG00000263503.1	chr17_45877050_A_AC_b38	B_cells	negative	1.00297	-	45602340	45600869	cg09860564	chr17_45646881_T_TA_b38	CD4T	positive	-1.20894	46136431	0
ENSG00000263503.1	chr17_45877050_A_AC_b38	B_cells	negative	1.00297	-	45602340	45600869	cg08670715	chr17_45847931_C_T_b38	CD4T	positive	0.450558	46264388	0
ENSG00000214401.4	chr17_45736654_T_C_b38	B_cells	negative	0.946023	+	46193576	46196723	cg08670715	chr17_45847931_C_T_b38	CD4T	positive	0.450558	46264388	0
ENSG00000214401.4	chr17_45736654_T_C_b38	B_cells	negative	0.946023	+	46193576	46196723	cg09860564	chr17_45646881_T_TA_b38	CD4T	positive	-1.20894	46136431	0
ENSG00000204650.14	chr17_46014520_C_T_b38	B_cells	negative	0.700237	+	45620328	45655156	cg06721910	chr17_46245556_A_G_b38	CD4T	negative	-0.832472	46146236	1
ENSG00000089063.14	chr20_5078906_C_T_b38	B_cells	negative	0.319678	-	5113103	5068232	cg20983004	chr20_5100403_T_C_b38	CD4T	negative	-1.04613	5078179	1
ENSG00000132740.8	chr11_68854338_G_C_b38	B_cells	negative	0.907759	+	68903842	68940599	cg08757828	chr11_68886714_G_T_b38	CD4T	negative	1.13355	68870632	1
ENSG00000132740.8	chr11_68854338_G_C_b38	B_cells	negative	0.907759	+	68903842	68940599	cg00242965	chr11_68911166_C_T_b38	CD4T	negative	1.24881	68891501	1
ENSG00000120675.5	chr13_43024053_A_T_b38	B_cells	negative	-0.695356	+	43023203	43114224	cg14729962	chr13_43024053_A_T_b38	CD4T	negative	0.502395	43023429	1
ENSG00000214425.7	chr17_46048999_C_T_b38	B_cells	negative	-0.695975	-	45550335	45506741	cg06721910	chr17_46245556_A_G_b38	CD4T	negative	-0.832472	46146236	1
ENSG00000159214.12	chr1_43903772_G_A_b38	B_cells	negative	-0.31082	+	43991359	43996528	cg24979194	chr1_43883733_G_A_b38	CD4T	negative	-0.511904	43858526	1
ENSG00000254859.1	chr8_143527387_A_G_b38	B_cells	negative	-1.06893	-	143549729	143541973	cg13982376	chr8_143483510_A_G_b38	CD4T	negative	0.851966	143552234	1
ENSG00000253998.3	chr2_89244990_A_G_b38	B_cells	negative	0.915349	-	89234912	89234174	cg12475495	chr2_89248692_C_T_b38	CD4T	negative	1.31058	89245771	1
ENSG00000184164.14	chr22_49869354_T_C_b38	B_cells	negative	-0.0817118	+	49918167	49927540	cg16053902	chr22_49790836_T_G_b38	CD4T	negative	-0.980428	49788258	1
ENSG00000184898.6	chr2_151294502_G_A_b38	B_cells	negative	-0.332987	-	151261879	151247940	cg04758026	chr2_151303366_G_A_b38	CD4T	negative	-1.21058	151303077	1
ENSG00000184428.12	chr8_143347296_A_G_b38	B_cells	negative	1.05448	-	143359979	143304384	cg19774973	chr8_143346550_C_A_b38	CD4T	negative	1.2608	143338109	1
ENSG00000141873.10	chr19_2785275_G_C_b38	B_cells	negative	0.119448	-	2740152	2732204	cg02580895	chr19_2774462_T_C_b38	CD4T	negative	-1.04397	2754565	1
ENSG00000249109.1	chr5_177555661_C_T_b38	B_cells	negative	0.182133	+	177782197	177794396	cg20030158	chr5_177559423_G_A_b38	CD4T	negative	0.677331	177539386	1
ENSG00000263503.1	chr17_45877050_A_AC_b38	B_cells	negative	1.00297	-	45602340	45600869	cg06721910	chr17_46245556_A_G_b38	CD4T	negative	-0.832472	46146236	1
ENSG00000214401.4	chr17_45736654_T_C_b38	B_cells	negative	0.946023	+	46193576	46196723	cg19832721	chr17_45773279_C_T_b38	CD4T	negative	1.18881	46172500	1
ENSG00000214401.4	chr17_45736654_T_C_b38	B_cells	negative	0.946023	+	46193576	46196723	cg06721910	chr17_46245556_A_G_b38	CD4T	negative	-0.832472	46146236	1
ENSG00000258839.3	chr16_89746443_CTG_C_b38	B_cells	negative	0.601133	+	89913418	89920977	cg02270433	chr16_89782696_A_G_b38	CD8T	negative	0.501721	89778981	1
ENSG00000184898.6	chr2_151294502_G_A_b38	B_cells	negative	-0.332987	-	151261879	151247940	cg04758026	chr2_151307156_A_C_b38	CD8T	negative	-1.18543	151303077	1
ENSG00000184428.12	chr8_143347296_A_G_b38	B_cells	negative	1.05448	-	143359979	143304384	cg19774973	chr8_143337860_T_C_b38	CD8T	negative	1.32746	143338109	1
ENSG00000184428.12	chr8_143347296_A_G_b38	B_cells	negative	1.05448	-	143359979	143304384	cg22123784	chr8_143341349_T_C_b38	CD8T	negative	1.07096	143355337	1
ENSG00000103550.13	chr16_19724578_C_G_b38	B_cells	negative	0.751123	-	19718234	19701934	cg03615426	chr16_19759860_G_A_b38	CD8T	negative	1.26568	19766088	1
ENSG00000263503.1	chr17_45877050_A_AC_b38	B_cells	negative	1.00297	-	45602340	45600869	cg19832721	chr17_45851248_T_G_b38	CD8T	negative	1.17374	46172500	1
ENSG00000214401.4	chr17_45736654_T_C_b38	B_cells	negative	0.946023	+	46193576	46196723	cg19832721	chr17_45851248_T_G_b38	CD8T	negative	1.17374	46172500	1
ENSG00000258839.3	chr16_89746443_CTG_C_b38	B_cells	negative	0.601133	+	89913418	89920977	cg02270433	chr16_89748307_CT_C_b38	Mono	negative	0.381442	89778981	1
ENSG00000159214.12	chr1_43903772_G_A_b38	B_cells	negative	-0.31082	+	43991359	43996528	cg13666471	chr1_43783814_A_G_b38	Mono	negative	1.24277	43783815	1
ENSG00000258839.3	chr16_89746443_CTG_C_b38	B_cells	negative	0.601133	+	89913418	89920977	cg02270433	chr16_89790526_A_C_b38	Neu	positive	0.487657	89778981	0
ENSG00000204650.14	chr17_46014520_C_T_b38	B_cells	negative	0.700237	+	45620328	45655156	cg06721910	chr17_46048999_C_T_b38	Neu	positive	-0.577451	46146236	0
ENSG00000204650.14	chr17_46014520_C_T_b38	B_cells	negative	0.700237	+	45620328	45655156	cg19832721	chr17_46169798_A_G_b38	Neu	positive	1.31554	46172500	0
ENSG00000188707.5	chr7_150340571_A_G_b38	B_cells	negative	-0.446106	+	150329789	150332721	cg17279839	chr7_150344747_T_G_b38	Neu	positive	0.832356	150341509	0
ENSG00000188707.5	chr7_150340571_A_G_b38	B_cells	negative	-0.446106	+	150329789	150332721	cg19439768	chr7_150348213_G_A_b38	Neu	positive	0.58631	150373615	0
ENSG00000188707.5	chr7_150340571_A_G_b38	B_cells	negative	-0.446106	+	150329789	150332721	cg12556325	chr7_150337095_T_C_b38	Neu	positive	-0.407608	150329642	0
ENSG00000135862.5	chr1_183096271_A_G_b38	B_cells	negative	-0.536997	+	183023460	183145592	cg26809372	chr1_183132292_AAAT_A_b38	Neu	positive	0.193055	183059765	0
ENSG00000135862.5	chr1_183096271_A_G_b38	B_cells	negative	-0.536997	+	183023460	183145592	cg16418754	chr1_183145662_A_G_b38	Neu	positive	-0.621918	183124766	0
ENSG00000135862.5	chr1_183096271_A_G_b38	B_cells	negative	-0.536997	+	183023460	183145592	cg21563071	chr1_183146193_CA_C_b38	Neu	positive	0.552099	183102034	0
ENSG00000135862.5	chr1_183096271_A_G_b38	B_cells	negative	-0.536997	+	183023460	183145592	cg22809683	chr1_183016581_A_G_b38	Neu	positive	0.703717	183029781	0
ENSG00000089063.14	chr20_5078906_C_T_b38	B_cells	negative	0.319678	-	5113103	5068232	cg20983004	chr20_5095131_T_G_b38	Neu	positive	-0.916507	5078179	0
ENSG00000132740.8	chr11_68854338_G_C_b38	B_cells	negative	0.907759	+	68903842	68940599	cg02336919	chr11_68885764_C_T_b38	Neu	positive	0.462873	68927475	0
ENSG00000132740.8	chr11_68854338_G_C_b38	B_cells	negative	0.907759	+	68903842	68940599	cg08757828	chr11_68885799_CT_C_b38	Neu	positive	1.17797	68870632	0
ENSG00000132740.8	chr11_68854338_G_C_b38	B_cells	negative	0.907759	+	68903842	68940599	cg00242965	chr11_68911166_C_T_b38	Neu	positive	1.24473	68891501	0
ENSG00000120675.5	chr13_43024053_A_T_b38	B_cells	negative	-0.695356	+	43023203	43114224	cg14729962	chr13_43023989_G_A_b38	Neu	positive	0.497522	43023429	0
ENSG00000214425.7	chr17_46048999_C_T_b38	B_cells	negative	-0.695975	-	45550335	45506741	cg19832721	chr17_46169798_A_G_b38	Neu	positive	1.31554	46172500	0
ENSG00000214425.7	chr17_46048999_C_T_b38	B_cells	negative	-0.695975	-	45550335	45506741	cg06721910	chr17_46048999_C_T_b38	Neu	positive	-0.577451	46146236	0
ENSG00000197147.13	chr1_89547585_T_G_b38	B_cells	negative	0.749804	+	89524836	89597864	cg13816228	chr1_89550160_A_C_b38	Neu	positive	-0.733633	89557221	0
ENSG00000159214.12	chr1_43903772_G_A_b38	B_cells	negative	-0.31082	+	43991359	43996528	cg04131194	chr1_43911831_G_A_b38	Neu	positive	1.17436	43939595	0
ENSG00000159214.12	chr1_43903772_G_A_b38	B_cells	negative	-0.31082	+	43991359	43996528	cg13666471	chr1_43783814_A_G_b38	Neu	positive	1.24899	43783815	0
ENSG00000159214.12	chr1_43903772_G_A_b38	B_cells	negative	-0.31082	+	43991359	43996528	cg24979194	chr1_43883733_G_A_b38	Neu	positive	-0.522392	43858526	0
ENSG00000118308.15	chr12_25233129_C_A_b38	B_cells	negative	0.157097	+	25004342	25108334	cg11595855	chr12_25244098_G_A_b38	Neu	positive	0.453225	25090012	0
ENSG00000141002.19	chr16_89920793_A_G_b38	B_cells	negative	0.180133	+	89873570	89913627	cg00812341	chr16_89909921_G_T_b38	Neu	positive	0.316764	89839957	0
ENSG00000120253.13	chr6_149820396_C_CT_b38	B_cells	negative	-0.0785515	-	149749665	149724315	cg22239180	chr6_149668635_T_C_b38	Neu	positive	0.835437	149748903	0
ENSG00000254859.1	chr8_143527387_A_G_b38	B_cells	negative	-1.06893	-	143549729	143541973	cg13982376	chr8_143524397_G_C_b38	Neu	positive	0.92098	143552234	0
ENSG00000254859.1	chr8_143527387_A_G_b38	B_cells	negative	-1.06893	-	143549729	143541973	cg18649319	chr8_143526464_A_G_b38	Neu	positive	-1.05574	143549598	0
ENSG00000230521.1	chr6_29761041_G_T_b38	B_cells	negative	-0.253382	-	29888268	29887294	cg23606396	chr6_29745089_T_C_b38	Neu	positive	-0.338393	29750140	0
ENSG00000253998.3	chr2_89244990_A_G_b38	B_cells	negative	0.915349	-	89234912	89234174	cg12475495	chr2_89248692_C_T_b38	Neu	positive	1.3368	89245771	0
ENSG00000184164.14	chr22_49869354_T_C_b38	B_cells	negative	-0.0817118	+	49918167	49927540	cg16053902	chr22_49791784_A_G_b38	Neu	positive	-1.00363	49788258	0
ENSG00000184898.6	chr2_151294502_G_A_b38	B_cells	negative	-0.332987	-	151261879	151247940	cg04758026	chr2_151303366_G_A_b38	Neu	positive	-1.20363	151303077	0
ENSG00000184428.12	chr8_143347296_A_G_b38	B_cells	negative	1.05448	-	143359979	143304384	cg14002258	chr8_143363283_T_C_b38	Neu	positive	0.94237	143350104	0
ENSG00000184428.12	chr8_143347296_A_G_b38	B_cells	negative	1.05448	-	143359979	143304384	cg19774973	chr8_143337860_T_C_b38	Neu	positive	1.34412	143338109	0
ENSG00000184428.12	chr8_143347296_A_G_b38	B_cells	negative	1.05448	-	143359979	143304384	cg12188860	chr8_143346015_C_G_b38	Neu	positive	0.824035	143334315	0
ENSG00000184428.12	chr8_143347296_A_G_b38	B_cells	negative	1.05448	-	143359979	143304384	cg03252369	chr8_143346550_C_A_b38	Neu	positive	0.605174	143345843	0
ENSG00000166913.12	chr20_44893533_C_G_b38	B_cells	negative	-0.291479	+	44885676	44908532	cg00501711	chr20_44888400_C_T_b38	Neu	positive	0.725804	44909539	0
ENSG00000165097.13	chr6_18197988_C_T_b38	B_cells	negative	-0.468241	+	18155329	18223853	cg26477619	chr6_18196797_G_A_b38	Neu	positive	-0.443576	18185601	0
ENSG00000105928.13	chr7_24762380_T_G_b38	B_cells	negative	0.753631	-	24758113	24698353	cg02159363	chr7_24775307_T_C_b38	Neu	positive	-0.332743	24775078	0
ENSG00000141873.10	chr19_2785275_G_C_b38	B_cells	negative	0.119448	-	2740152	2732204	cg02580895	chr19_2754550_A_G_b38	Neu	positive	-1.15618	2754565	0
ENSG00000136197.12	chr7_42914218_TTG_T_b38	B_cells	negative	-0.651326	-	42912305	42908726	cg23091673	chr7_42917866_ATT_A_b38	Neu	positive	-0.34195	42903302	0
ENSG00000121716.20	chr7_100500272_C_T_b38	B_cells	negative	0.518529	+	100352176	100367733	cg14587961	chr7_100308061_A_G_b38	Neu	positive	0.298643	100393900	0
ENSG00000249109.1	chr5_177555661_C_T_b38	B_cells	negative	0.182133	+	177782197	177794396	cg20030158	chr5_177545258_G_A_b38	Neu	positive	-0.651098	177539386	0
ENSG00000103550.13	chr16_19724578_C_G_b38	B_cells	negative	0.751123	-	19718234	19701934	cg03615426	chr16_19754712_A_T_b38	Neu	positive	1.2458	19766088	0
ENSG00000103550.13	chr16_19724578_C_G_b38	B_cells	negative	0.751123	-	19718234	19701934	cg14360799	chr16_19801563_C_T_b38	Neu	positive	0.520695	19758323	0
ENSG00000263503.1	chr17_45877050_A_AC_b38	B_cells	negative	1.00297	-	45602340	45600869	cg15072451	chr17_45896132_T_G_b38	Neu	positive	-0.604798	45924306	0
ENSG00000263503.1	chr17_45877050_A_AC_b38	B_cells	negative	1.00297	-	45602340	45600869	cg19832721	chr17_46169798_A_G_b38	Neu	positive	1.31554	46172500	0
ENSG00000263503.1	chr17_45877050_A_AC_b38	B_cells	negative	1.00297	-	45602340	45600869	cg21327887	chr17_45638061_T_C_b38	Neu	positive	0.842184	45894562	0
ENSG00000263503.1	chr17_45877050_A_AC_b38	B_cells	negative	1.00297	-	45602340	45600869	cg14321938	chr17_45846971_A_C_b38	Neu	positive	-0.565927	45844417	0
ENSG00000263503.1	chr17_45877050_A_AC_b38	B_cells	negative	1.00297	-	45602340	45600869	cg23519755	chr17_45851248_T_G_b38	Neu	positive	-0.811952	46047194	0
ENSG00000251301.6	chr12_68450506_C_T_b38	B_cells	negative	0.825217	-	68451663	68332888	cg19044242	chr12_68452486_T_C_b38	Neu	positive	-0.779868	68452155	0
ENSG00000214401.4	chr17_45736654_T_C_b38	B_cells	negative	0.946023	+	46193576	46196723	cg05314706	chr17_45773279_C_T_b38	Neu	positive	0.910728	45430884	0
ENSG00000214401.4	chr17_45736654_T_C_b38	B_cells	negative	0.946023	+	46193576	46196723	cg14321938	chr17_45846971_A_C_b38	Neu	positive	-0.565927	45844417	0
ENSG00000214401.4	chr17_45736654_T_C_b38	B_cells	negative	0.946023	+	46193576	46196723	cg23519755	chr17_45851248_T_G_b38	Neu	positive	-0.811952	46047194	0
ENSG00000214401.4	chr17_45736654_T_C_b38	B_cells	negative	0.946023	+	46193576	46196723	cg19832721	chr17_46169798_A_G_b38	Neu	positive	1.31554	46172500	0
ENSG00000214401.4	chr17_45736654_T_C_b38	B_cells	negative	0.946023	+	46193576	46196723	cg21327887	chr17_45638061_T_C_b38	Neu	positive	0.842184	45894562	0
ENSG00000111229.15	chr12_110286467_C_T_b38	B_cells	negative	-0.034141	-	110450407	110434825	cg06752236	chr12_110666389_C_G_b38	Neu	positive	-0.645725	110784089	0
ENSG00000111229.15	chr12_110286467_C_T_b38	B_cells	negative	-0.034141	-	110450407	110434825	cg05788368	chr12_110108493_C_T_b38	Neu	positive	-0.408455	110068333	0
ENSG00000141698.16	chr17_41895469_G_C_b38	B_cells	negative	-1.00067	-	41836263	41825200	cg25687894	chr17_41875825_C_T_b38	Neu	negative	0.300772	41919463	1
ENSG00000089063.14	chr20_5078906_C_T_b38	B_cells	negative	0.319678	-	5113103	5068232	cg19159701	chr20_5097870_C_CA_b38	Neu	negative	-0.752743	5090366	1
ENSG00000120675.5	chr13_43024053_A_T_b38	B_cells	negative	-0.695356	+	43023203	43114224	cg07326288	chr13_43023841_C_G_b38	Neu	negative	-0.174141	43077718	1
ENSG00000159214.12	chr1_43903772_G_A_b38	B_cells	negative	-0.31082	+	43991359	43996528	cg18465391	chr1_43860323_A_G_b38	Neu	negative	0.0601292	43933680	1
ENSG00000141002.19	chr16_89920793_A_G_b38	B_cells	negative	0.180133	+	89873570	89913627	cg10412286	chr16_89909503_C_G_b38	Neu	negative	0.55677	89911244	1
ENSG00000120253.13	chr6_149820396_C_CT_b38	B_cells	negative	-0.0785515	-	149749665	149724315	cg12239602	chr6_149801253_C_G_b38	Neu	negative	-1.12064	149766347	1
ENSG00000160305.17	chr21_46541798_G_A_b38	B_cells	negative	0.83986	+	46458899	46569852	cg22517527	chr21_46496687_A_G_b38	Neu	negative	-0.409451	46637055	1
ENSG00000160305.17	chr21_46541798_G_A_b38	B_cells	negative	0.83986	+	46458899	46569852	cg06114238	chr21_46540580_T_C_b38	Neu	negative	-1.08436	46540324	1
ENSG00000184164.14	chr22_49869354_T_C_b38	B_cells	negative	-0.0817118	+	49918167	49927540	cg02725453	chr22_49858094_C_G_b38	Neu	negative	-0.71635	49855526	1
ENSG00000007129.17	chr19_41586462_A_T_b38	B_cells	negative	-0.912533	+	41549518	41586844	cg21380145	chr19_41558092_A_T_b38	Neu	negative	-0.907206	41563513	1
ENSG00000263503.1	chr17_45877050_A_AC_b38	B_cells	negative	1.00297	-	45602340	45600869	cg08670715	chr17_46079035_T_TA_b38	Neu	negative	0.617033	46264388	1
ENSG00000263503.1	chr17_45877050_A_AC_b38	B_cells	negative	1.00297	-	45602340	45600869	cg05533539	chr17_45590269_A_G_b38	Neu	negative	-0.262216	46027155	1
ENSG00000263503.1	chr17_45877050_A_AC_b38	B_cells	negative	1.00297	-	45602340	45600869	cg09860564	chr17_45646881_T_TA_b38	Neu	negative	-1.22845	46136431	1
ENSG00000214401.4	chr17_45736654_T_C_b38	B_cells	negative	0.946023	+	46193576	46196723	cg08670715	chr17_46079035_T_TA_b38	Neu	negative	0.617033	46264388	1
ENSG00000214401.4	chr17_45736654_T_C_b38	B_cells	negative	0.946023	+	46193576	46196723	cg05533539	chr17_45590269_A_G_b38	Neu	negative	-0.262216	46027155	1
ENSG00000214401.4	chr17_45736654_T_C_b38	B_cells	negative	0.946023	+	46193576	46196723	cg09860564	chr17_45646881_T_TA_b38	Neu	negative	-1.22845	46136431	1
ENSG00000160305.17	chr21_46541798_G_A_b38	B_cells	negative	0.83986	+	46458899	46569852	cg09371744	chr21_46476950_G_C_b38	NK	positive	-0.374076	46567694	0
ENSG00000160305.17	chr21_46541798_G_A_b38	B_cells	negative	0.83986	+	46458899	46569852	cg06114238	chr21_46540580_T_C_b38	NK	positive	-1.0706	46540324	0
ENSG00000079277.19	chr1_46569256_T_C_b38	B_cells	negative	0.283063	-	46616843	46557408	cg25263021	chr1_46595908_C_T_b38	NK	positive	-0.363009	46580723	0
ENSG00000204650.14	chr17_46014520_C_T_b38	B_cells	negative	0.700237	+	45620328	45655156	cg19832721	chr17_46048999_C_T_b38	NK	negative	1.14001	46172500	1
ENSG00000204650.14	chr17_46014520_C_T_b38	B_cells	negative	0.700237	+	45620328	45655156	cg15072451	chr17_46003698_A_G_b38	NK	negative	-0.941153	45924306	1
ENSG00000135862.5	chr1_183096271_A_G_b38	B_cells	negative	-0.536997	+	183023460	183145592	cg22809683	chr1_183146193_CA_C_b38	NK	negative	0.576339	183029781	1
ENSG00000089063.14	chr20_5078906_C_T_b38	B_cells	negative	0.319678	-	5113103	5068232	cg20983004	chr20_5095131_T_G_b38	NK	negative	-1.01989	5078179	1
ENSG00000132740.8	chr11_68854338_G_C_b38	B_cells	negative	0.907759	+	68903842	68940599	cg08757828	chr11_68868155_G_C_b38	NK	negative	1.27476	68870632	1
ENSG00000132740.8	chr11_68854338_G_C_b38	B_cells	negative	0.907759	+	68903842	68940599	cg00242965	chr11_68870269_G_C_b38	NK	negative	1.24549	68891501	1
ENSG00000120675.5	chr13_43024053_A_T_b38	B_cells	negative	-0.695356	+	43023203	43114224	cg14729962	chr13_43024053_A_T_b38	NK	negative	0.500336	43023429	1
ENSG00000214425.7	chr17_46048999_C_T_b38	B_cells	negative	-0.695975	-	45550335	45506741	cg15072451	chr17_46003698_A_G_b38	NK	negative	-0.941153	45924306	1
ENSG00000214425.7	chr17_46048999_C_T_b38	B_cells	negative	-0.695975	-	45550335	45506741	cg19832721	chr17_46048999_C_T_b38	NK	negative	1.14001	46172500	1
ENSG00000159214.12	chr1_43903772_G_A_b38	B_cells	negative	-0.31082	+	43991359	43996528	cg04131194	chr1_43939891_T_C_b38	NK	negative	1.20152	43939595	1
ENSG00000159214.12	chr1_43903772_G_A_b38	B_cells	negative	-0.31082	+	43991359	43996528	cg13666471	chr1_43783814_A_G_b38	NK	negative	1.24424	43783815	1
ENSG00000254859.1	chr8_143527387_A_G_b38	B_cells	negative	-1.06893	-	143549729	143541973	cg13982376	chr8_143547232_T_A_b38	NK	negative	0.92588	143552234	1
ENSG00000253998.3	chr2_89244990_A_G_b38	B_cells	negative	0.915349	-	89234912	89234174	cg12475495	chr2_89223204_A_T_b38	NK	negative	1.21527	89245771	1
ENSG00000184164.14	chr22_49869354_T_C_b38	B_cells	negative	-0.0817118	+	49918167	49927540	cg16053902	chr22_49791784_A_G_b38	NK	negative	-0.994059	49788258	1
ENSG00000184898.6	chr2_151294502_G_A_b38	B_cells	negative	-0.332987	-	151261879	151247940	cg04758026	chr2_151303366_G_A_b38	NK	negative	-1.21278	151303077	1
ENSG00000184428.12	chr8_143347296_A_G_b38	B_cells	negative	1.05448	-	143359979	143304384	cg12188860	chr8_143381097_C_T_b38	NK	negative	-0.864331	143334315	1
ENSG00000184428.12	chr8_143347296_A_G_b38	B_cells	negative	1.05448	-	143359979	143304384	cg19774973	chr8_143337860_T_C_b38	NK	negative	1.27407	143338109	1
ENSG00000141873.10	chr19_2785275_G_C_b38	B_cells	negative	0.119448	-	2740152	2732204	cg02580895	chr19_2754550_A_G_b38	NK	negative	-1.1588	2754565	1
ENSG00000133597.10	chr7_140667656_T_C_b38	B_cells	negative	-0.633032	+	140673153	140696261	cg23214464	chr7_140667656_T_C_b38	NK	negative	1.12718	140673796	1
ENSG00000249109.1	chr5_177555661_C_T_b38	B_cells	negative	0.182133	+	177782197	177794396	cg20030158	chr5_177525918_C_T_b38	NK	negative	-0.648283	177539386	1
ENSG00000103550.13	chr16_19724578_C_G_b38	B_cells	negative	0.751123	-	19718234	19701934	cg10266221	chr16_19754712_A_T_b38	NK	negative	1.14735	19766420	1
ENSG00000103550.13	chr16_19724578_C_G_b38	B_cells	negative	0.751123	-	19718234	19701934	cg14360799	chr16_19716676_A_G_b38	NK	negative	0.509989	19758323	1
ENSG00000263503.1	chr17_45877050_A_AC_b38	B_cells	negative	1.00297	-	45602340	45600869	cg15072451	chr17_46003698_A_G_b38	NK	negative	-0.941153	45924306	1
ENSG00000263503.1	chr17_45877050_A_AC_b38	B_cells	negative	1.00297	-	45602340	45600869	cg14321938	chr17_45851248_T_G_b38	NK	negative	-0.588424	45844417	1
ENSG00000251301.6	chr12_68450506_C_T_b38	B_cells	negative	0.825217	-	68451663	68332888	cg19044242	chr12_68452486_T_C_b38	NK	negative	-0.785795	68452155	1
ENSG00000214401.4	chr17_45736654_T_C_b38	B_cells	negative	0.946023	+	46193576	46196723	cg14321938	chr17_45851248_T_G_b38	NK	negative	-0.588424	45844417	1
ENSG00000214401.4	chr17_45736654_T_C_b38	B_cells	negative	0.946023	+	46193576	46196723	cg15072451	chr17_46003698_A_G_b38	NK	negative	-0.941153	45924306	1
ENSG00000111229.15	chr12_110286467_C_T_b38	B_cells	negative	-0.034141	-	110450407	110434825	cg04361103	chr12_110681826_C_T_b38	NK	negative	0.889485	110690161	1
ENSG00000136144.11	chr13_49534721_A_G_b38	Monocytes	positive	0.414686	-	49585583	49531946	cg06858075	chr13_49534508_G_A_b38	Bcell	positive	-0.122521	49527299	1
ENSG00000126822.16	chr14_64698372_T_C_b38	Monocytes	positive	0.427485	+	64704102	64750247	cg16274899	chr14_64708646_A_C_b38	Bcell	positive	-0.961053	64708507	1
ENSG00000196655.11	chr11_119022230_T_C_b38	Monocytes	positive	0.558483	+	119018432	119025454	cg14931486	chr11_119024976_C_T_b38	Bcell	positive	-0.306339	119021595	1
ENSG00000011007.12	chr1_23716321_G_A_b38	Monocytes	positive	0.576287	+	23743155	23762059	cg15370339	chr1_23722991_T_TTA_b38	Bcell	positive	-0.106	23727492	1
ENSG00000140575.12	chr15_90414821_G_A_b38	Monocytes	positive	0.210602	+	90388218	90502243	cg13976007	chr15_90483227_G_A_b38	Bcell	positive	0.239491	90478875	1
ENSG00000144567.10	chr2_219183999_A_G_b38	Monocytes	positive	-0.417216	+	219176225	219185479	cg03878190	chr2_219187367_A_G_b38	Bcell	positive	0.840196	219182636	1
ENSG00000103064.13	chr16_68298844_G_A_b38	Monocytes	positive	0.183921	+	68264516	68301823	cg09821790	chr16_68283595_C_A_b38	Bcell	positive	-0.891598	68283576	1
ENSG00000115649.15	chr2_219185985_G_A_b38	Monocytes	positive	-0.0418869	-	219178106	219171897	cg03878190	chr2_219187367_A_G_b38	Bcell	positive	0.840196	219182636	1
ENSG00000188511.12	chr22_49669348_T_C_b38	Monocytes	positive	0.73761	-	49657542	49414524	cg08880347	chr22_49659273_G_A_b38	Bcell	positive	-0.380721	49466899	1
ENSG00000161643.12	chr19_49979653_C_T_b38	Monocytes	positive	-0.21228	+	49969673	49975814	cg21634218	chr19_50033786_C_T_b38	Bcell	positive	0.297273	50050442	1
ENSG00000108604.15	chr17_63662856_C_T_b38	Monocytes	positive	0.265572	-	63843065	63832081	cg03437883	chr17_63882380_C_T_b38	Bcell	positive	-1.06684	63882378	1
ENSG00000271605.5	chr17_64563351_A_T_b38	Monocytes	positive	0.271396	+	64449037	64468643	cg21026358	chr17_64642806_A_T_b38	Bcell	positive	-0.918572	64599366	1
ENSG00000169902.13	chr7_66341672_C_T_b38	Monocytes	positive	0.098555	+	66205199	66420543	cg02762194	chr7_66486690_A_G_b38	Bcell	positive	0.191603	66681391	1
ENSG00000188056.11	chr6_41228296_T_C_b38	Monocytes	positive	-1.25918	+	41228324	41238882	cg10420854	chr6_41218354_T_C_b38	Bcell	negative	-1.22957	41239659	0
ENSG00000188056.11	chr6_41228296_T_C_b38	Monocytes	positive	-1.25918	+	41228324	41238882	cg25555787	chr6_41227682_T_G_b38	Bcell	negative	1.35674	41228401	0
ENSG00000197147.13	chr1_89587686_C_T_b38	Monocytes	positive	0.734186	+	89524836	89597864	cg13816228	chr1_89508608_C_G_b38	Bcell	negative	0.648733	89557221	0
ENSG00000108384.14	chr17_59007652_AAAT_A_b38	Monocytes	positive	0.836062	+	58692573	58735611	cg10487724	chr17_59040760_T_C_b38	Bcell	negative	0.837158	58692649	0
ENSG00000006282.20	chr17_50547162_A_C_b38	Monocytes	positive	-1.16554	+	50543058	50555852	cg26442630	chr17_50547162_A_C_b38	Bcell	negative	1.13059	50547827	0
ENSG00000169442.8	chr1_26303391_G_A_b38	Monocytes	positive	0.535734	+	26317957	26320523	cg12001491	chr1_26310620_C_T_b38	Bcell	negative	-0.994435	26318996	0
ENSG00000169442.8	chr1_26303391_G_A_b38	Monocytes	positive	0.535734	+	26317957	26320523	cg24097496	chr1_26291976_G_A_b38	Bcell	negative	-0.85711	26288853	0
ENSG00000214425.7	chr17_46186903_GT_G_b38	Monocytes	positive	-0.717012	-	45550335	45506741	cg09860564	chr17_45745406_T_C_b38	Bcell	negative	-0.949073	46136431	0
ENSG00000120675.5	chr13_43023729_A_G_b38	Monocytes	positive	-0.835077	+	43023203	43114224	cg14729962	chr13_43023729_A_G_b38	Bcell	negative	0.552358	43023429	0
ENSG00000204650.14	chr17_46186903_GT_G_b38	Monocytes	positive	0.719593	+	45620328	45655156	cg09860564	chr17_45745406_T_C_b38	Bcell	negative	-0.949073	46136431	0
ENSG00000111696.11	chr12_103827352_T_C_b38	Monocytes	positive	0.934392	-	103841197	103770453	cg10193193	chr12_103827352_T_C_b38	Bcell	negative	-0.395172	103832629	0
ENSG00000102575.10	chr19_11591507_A_T_b38	Monocytes	positive	0.748533	-	11579008	11574660	cg11417426	chr19_11579875_T_C_b38	Bcell	negative	-0.666765	11577823	0
ENSG00000254859.1	chr8_143527782_T_C_b38	Monocytes	positive	-1.04454	-	143549729	143541973	cg10401596	chr8_143534732_A_G_b38	Bcell	negative	0.725719	143552354	0
ENSG00000117115.12	chr1_17098978_C_G_b38	Monocytes	positive	0.801497	-	17119435	17066761	cg16835277	chr1_17101813_A_G_b38	Bcell	negative	-0.579014	17113790	0
ENSG00000117115.12	chr1_17098978_C_G_b38	Monocytes	positive	0.801497	-	17119435	17066761	cg27529520	chr1_17098978_C_G_b38	Bcell	negative	-0.640814	17112234	0
ENSG00000184292.6	chr1_58473830_C_A_b38	Monocytes	positive	1.18194	-	58577773	58575423	cg06991967	chr1_58477711_G_A_b38	Bcell	negative	0.657697	58395484	0
ENSG00000184292.6	chr1_58473830_C_A_b38	Monocytes	positive	1.18194	-	58577773	58575423	cg17502213	chr1_58481740_G_A_b38	Bcell	negative	-1.1906	58238663	0
ENSG00000184292.6	chr1_58473830_C_A_b38	Monocytes	positive	1.18194	-	58577773	58575423	cg05082811	chr1_58473830_C_A_b38	Bcell	negative	0.920843	58251435	0
ENSG00000283445.1	chr1_58579131_C_T_b38	Monocytes	positive	1.14848	+	58715609	58771295	cg05082811	chr1_58473830_C_A_b38	Bcell	negative	0.920843	58251435	0
ENSG00000283445.1	chr1_58579131_C_T_b38	Monocytes	positive	1.14848	+	58715609	58771295	cg06991967	chr1_58477711_G_A_b38	Bcell	negative	0.657697	58395484	0
ENSG00000283445.1	chr1_58579131_C_T_b38	Monocytes	positive	1.14848	+	58715609	58771295	cg17502213	chr1_58481740_G_A_b38	Bcell	negative	-1.1906	58238663	0
ENSG00000174238.14	chr17_1508303_C_T_b38	Monocytes	positive	0.559495	-	1562816	1517718	cg09822811	chr17_1508303_C_T_b38	Bcell	negative	-0.9781	1555865	0
ENSG00000214401.4	chr17_45611539_A_G_b38	Monocytes	positive	0.772826	+	46193576	46196723	cg15072451	chr17_45948522_C_A_b38	Bcell	negative	0.609026	45924306	0
ENSG00000139350.11	chr12_96889014_C_T_b38	Monocytes	positive	-0.334077	+	96907223	96953777	cg00481382	chr12_96923314_T_C_b38	Bcell	negative	1.22079	96910634	0
ENSG00000139350.11	chr12_96889014_C_T_b38	Monocytes	positive	-0.334077	+	96907223	96953777	cg23758309	chr12_96879739_C_T_b38	Bcell	negative	-1.21015	96879522	0
ENSG00000122481.16	chr1_95272751_G_T_b38	Monocytes	positive	-0.288766	+	95234155	95247225	cg24152638	chr1_95259275_G_C_b38	Bcell	negative	0.803961	94903590	0
ENSG00000246082.2	chr3_131361797_G_A_b38	Monocytes	positive	-0.976015	+	131361898	131365122	cg22575379	chr3_131361340_A_G_b38	Bcell	negative	1.28908	131361391	0
ENSG00000075413.17	chr14_103374959_C_T_b38	Monocytes	positive	-0.54948	+	103385392	103503831	cg26269286	chr14_103367332_A_T_b38	Bcell	negative	0.171586	103382645	0
ENSG00000075413.17	chr14_103374959_C_T_b38	Monocytes	positive	-0.54948	+	103385392	103503831	cg22035305	chr14_103374959_C_T_b38	Bcell	negative	1.12818	103378323	0
ENSG00000103249.17	chr16_1444370_CT_C_b38	Monocytes	positive	-0.230179	-	1475580	1444935	cg07622957	chr16_1448509_T_C_b38	Bcell	negative	-1.05815	1453661	0
ENSG00000103249.17	chr16_1444370_CT_C_b38	Monocytes	positive	-0.230179	-	1475580	1444935	cg04596558	chr16_1449703_T_C_b38	Bcell	negative	0.515529	1448757	0
ENSG00000168653.10	chr1_39027946_T_C_b38	Monocytes	positive	-0.463112	+	39026318	39034636	cg05005073	chr1_39059137_G_A_b38	Bcell	negative	-1.0628	39047654	0
ENSG00000113504.20	chr5_1107313_C_A_b38	Monocytes	positive	-0.827212	-	1112035	1050376	cg14596589	chr5_1107313_C_A_b38	Bcell	negative	0.934808	1107033	0
ENSG00000141030.12	chr17_17285014_AG_A_b38	Monocytes	positive	0.232068	-	17281293	17246820	cg14865086	chr17_17285014_AG_A_b38	Bcell	negative	-0.955274	17276048	0
ENSG00000188404.8	chr1_169696491_T_C_b38	Monocytes	positive	-0.403078	-	169711698	169690667	cg07001450	chr1_169696491_T_C_b38	Bcell	negative	1.21863	169696323	0
ENSG00000162704.15	chr1_183596662_G_A_b38	Monocytes	positive	0.327613	-	183635757	183620846	cg11260107	chr1_183698045_A_G_b38	Bcell	negative	-0.453644	183604199	0
ENSG00000196526.10	chr4_7932212_G_A_b38	Monocytes	positive	1.13148	-	7939926	7758714	cg13534536	chr4_7937281_T_A_b38	Bcell	negative	-1.21047	7936577	0
ENSG00000111846.16	chr6_10523593_G_C_b38	Monocytes	positive	-0.66916	+	10492223	10629368	cg13223677	chr6_10528561_T_C_b38	Bcell	negative	1.01697	10534540	0
ENSG00000179632.9	chr8_144059941_C_T_b38	Monocytes	positive	-0.383558	+	144104499	144107611	cg14771070	chr8_144059941_C_T_b38	Bcell	negative	-0.837452	144107689	0
ENSG00000196209.12	chr20_1482244_G_T_b38	Monocytes	positive	-0.555956	-	1491587	1470741	cg00572387	chr20_1492054_T_C_b38	Bcell	negative	1.1774	1492268	0
ENSG00000164300.16	chr5_80127170_C_T_b38	Monocytes	positive	0.27884	-	80256079	80111651	cg16972032	chr5_80129115_C_G_b38	Bcell	negative	-0.936709	80127354	0
ENSG00000204054.13	chr9_129485851_A_G_b38	Monocytes	positive	0.533012	+	129483451	129513686	cg13523245	chr9_129484733_T_G_b38	Bcell	negative	-0.789115	129491105	0
ENSG00000197774.12	chr16_1796635_C_G_b38	Monocytes	positive	-0.246118	+	1773207	1781708	cg19030554	chr16_1796475_G_C_b38	Bcell	negative	0.373983	1772288	0
ENSG00000127838.13	chr2_218324115_C_T_b38	Monocytes	positive	0.521835	+	218270392	218346793	cg18259342	chr2_218317758_G_A_b38	Bcell	negative	-0.662183	218320136	0
ENSG00000198933.9	chr17_47713757_T_G_b38	Monocytes	positive	-0.714951	+	47694081	47712050	cg12343953	chr17_47693671_G_A_b38	Bcell	negative	0.336087	47244603	0
ENSG00000167264.17	chr16_68127065_G_T_b38	Monocytes	positive	0.56687	+	67987746	68079320	cg17948846	chr16_68152283_A_G_b38	Bcell	negative	0.396257	68085645	0
ENSG00000167264.17	chr16_68127065_G_T_b38	Monocytes	positive	0.56687	+	67987746	68079320	cg19487910	chr16_68255410_C_A_b38	Bcell	negative	-0.224734	67922597	0
ENSG00000167264.17	chr16_68127065_G_T_b38	Monocytes	positive	0.56687	+	67987746	68079320	cg26416227	chr16_68082115_T_G_b38	Bcell	negative	-0.796277	67964183	0
ENSG00000167264.17	chr16_68127065_G_T_b38	Monocytes	positive	0.56687	+	67987746	68079320	cg02184558	chr16_68088823_T_C_b38	Bcell	negative	1.16972	68070553	0
ENSG00000186470.13	chr6_26338903_A_G_b38	Monocytes	positive	-0.92505	+	26365159	26378320	cg09614754	chr6_26338903_A_G_b38	Bcell	negative	0.714473	26367343	0
ENSG00000215014.4	chr1_1579717_T_A_b38	Monocytes	positive	0.678751	+	1574975	1577075	cg13850380	chr1_1545968_T_C_b38	Bcell	negative	0.281096	1539763	0
ENSG00000186469.8	chr14_51866493_C_T_b38	Monocytes	positive	-0.09595	+	51826195	51979342	cg26611815	chr14_51866493_C_T_b38	Bcell	negative	0.924928	51862439	0
ENSG00000166501.12	chr16_23850892_A_T_b38	Monocytes	positive	0.461468	+	23836001	24220611	cg19156769	chr16_23853269_T_C_b38	Bcell	negative	-1.03647	23855000	0
ENSG00000172270.18	chr19_563639_T_C_b38	Monocytes	positive	-0.33524	+	571277	583493	cg21588982	chr19_583418_T_C_b38	Bcell	negative	0.0561429	568176	0
ENSG00000166377.19	chr18_79047781_G_A_b38	Monocytes	positive	0.468091	+	79069285	79378283	cg00056605	chr18_79043238_A_G_b38	Bcell	negative	-0.220484	79046803	0
ENSG00000154803.12	chr17_17241540_C_G_b38	Monocytes	positive	0.259897	-	17237182	17212212	cg14865086	chr17_17285014_AG_A_b38	Bcell	negative	-0.955274	17276048	0
ENSG00000157303.10	chr9_93033577_A_C_b38	Monocytes	positive	-0.230336	+	93058688	93085138	cg03164696	chr9_93034815_G_A_b38	Bcell	negative	0.924148	93034086	0
ENSG00000105371.8	chr19_10288699_T_G_b38	Monocytes	positive	0.838551	+	10286967	10288522	cg20036207	chr19_10288699_T_G_b38	Bcell	negative	-1.15387	10286355	0
ENSG00000120071.13	chr17_45611539_A_G_b38	Monocytes	positive	0.554409	-	46225389	46029916	cg15072451	chr17_45948522_C_A_b38	Bcell	negative	0.609026	45924306	0
ENSG00000260997.1	chr7_44986581_G_A_b38	Monocytes	positive	0.532234	-	44960909	44958999	cg07129215	chr7_45077419_G_GT_b38	Bcell	negative	-0.409959	45024374	0
ENSG00000167077.12	chr22_41782036_C_T_b38	Monocytes	positive	0.150623	+	41699499	41799456	cg06850241	chr22_41695023_A_AAG_b38	Bcell	negative	0.578471	41449210	0
ENSG00000198648.10	chr2_168181516_TA_T_b38	Monocytes	positive	-0.275716	-	168248141	167954020	cg03792447	chr2_168142691_C_T_b38	Bcell	negative	0.788902	168185387	0
ENSG00000215256.3	chr14_23951943_C_T_b38	Monocytes	positive	-0.764071	-	23988839	23938731	cg01878807	chr14_23956218_C_G_b38	Bcell	negative	0.953307	23953159	0
ENSG00000100298.15	chr22_39094963_G_A_b38	Monocytes	positive	-0.446999	+	39097224	39104067	cg24572003	chr22_39094963_G_A_b38	Bcell	negative	0.734354	39090695	0
ENSG00000111490.12	chr12_64753591_T_C_b38	Monocytes	positive	0.260927	+	64781193	64881032	cg03900021	chr12_64744542_TC_T_b38	Bcell	negative	0.996936	64730111	0
ENSG00000110237.3	chr11_73385235_G_T_b38	Monocytes	positive	0.671627	+	73308289	73369091	cg14108978	chr11_73575867_CA_C_b38	Bcell	negative	-0.648896	73310100	0
ENSG00000002549.12	chr4_17579994_T_A_b38	Monocytes	positive	-0.428401	+	17577192	17607972	cg02294690	chr4_17588201_CT_C_b38	Bcell	negative	1.02786	17580361	0
ENSG00000127399.14	chr7_150340727_T_G_b38	Monocytes	positive	0.455822	+	150322639	150338150	cg17279839	chr7_150344747_T_G_b38	Bcell	negative	0.826691	150341509	0
ENSG00000239713.8	chr22_39116566_C_T_b38	Monocytes	positive	-0.307821	+	39077005	39087743	cg24572003	chr22_39094963_G_A_b38	Bcell	negative	0.734354	39090695	0
ENSG00000188820.12	chr6_116455150_CATCACACATT_C_b38	Monocytes	positive	-0.799371	+	116461370	116463779	cg14419141	chr6_116455150_CATCACACATT_C_b38	Bcell	negative	1.26704	116461977	0
ENSG00000174606.13	chr1_213131630_A_G_b38	Monocytes	positive	-0.132838	-	213015826	212992182	cg22992797	chr1_213002716_G_A_b38	Bcell	negative	0.955629	213008647	0
ENSG00000135074.15	chr5_157518140_T_C_b38	Monocytes	positive	0.664716	-	157575775	157395534	cg00764772	chr5_157518140_T_C_b38	Bcell	negative	0.562406	157494544	0
ENSG00000076944.15	chr19_7650065_G_C_b38	Monocytes	positive	0.0545617	+	7636881	7647873	cg15576517	chr19_7647699_T_G_b38	Bcell	negative	-0.754602	7646267	0
ENSG00000196756.11	chr20_38411969_G_C_b38	Monocytes	positive	0.700661	-	38435353	38420588	cg26057976	chr20_38408984_A_AT_b38	Bcell	negative	0.66498	38408780	0
ENSG00000162302.12	chr11_64407287_G_T_b38	Monocytes	positive	-0.188122	+	64359148	64372215	cg24466850	chr11_64391211_C_T_b38	Bcell	negative	-0.999302	64385561	0
ENSG00000229391.7	chr6_32407594_A_T_b38	Monocytes	positive	0.589022	-	32560022	32552713	cg23728836	chr6_32372459_G_A_b38	Bcell	negative	-0.534946	32550383	0
ENSG00000251022.6	chr4_83063462_CA_C_b38	Monocytes	positive	-0.431077	-	82900960	82893009	cg04306053	chr4_82978611_G_A_b38	Bcell	negative	-0.368221	83034282	0
ENSG00000035141.7	chr2_70294137_CG_C_b38	Monocytes	positive	-0.0883542	-	70302090	70295975	cg14351811	chr2_70294137_CG_C_b38	Bcell	negative	-0.856081	70321592	0
ENSG00000155368.16	chr2_119397772_G_A_b38	Monocytes	positive	-0.137448	+	119366921	119372560	cg00435273	chr2_119355944_A_G_b38	Bcell	negative	1.16854	119355922	0
ENSG00000184293.7	chr12_9733403_G_A_b38	Monocytes	positive	-0.568817	-	9733299	9715860	cg24191225	chr12_9733365_A_G_b38	Bcell	negative	1.07515	9733228	0
ENSG00000122223.12	chr1_160889769_A_G_b38	Monocytes	positive	-0.260176	-	160862855	160830160	cg05149320	chr1_160865561_T_G_b38	Bcell	negative	-1.03915	160864073	0
ENSG00000184106.8	chr6_41226472_C_T_b38	Monocytes	positive	-0.788141	-	41217947	41208713	cg25555787	chr6_41227682_T_G_b38	Bcell	negative	1.35674	41228401	0
ENSG00000236304.1	chr11_76657509_A_G_b38	Monocytes	positive	0.434056	+	76657056	76663866	cg17970043	chr11_76657509_A_G_b38	Bcell	negative	1.22506	76657483	0
ENSG00000079482.12	chrX_68413399_A_G_b38	Monocytes	positive	0.478117	-	68433913	68042344	cg08046689	chrX_68411504_A_G_b38	Bcell	negative	-0.357241	68416944	0
ENSG00000119408.16	chr9_124222103_A_G_b38	Monocytes	positive	-0.263849	+	124257606	124353307	cg16453157	chr9_124218078_G_A_b38	Bcell	negative	0.476518	124223367	0
ENSG00000239697.10	chr17_7538439_C_T_b38	Monocytes	positive	0.19965	+	7548891	7557890	cg02909738	chr17_7541628_C_T_b38	Bcell	negative	0.869856	7555548	0
ENSG00000135677.10	chr12_64742413_T_C_b38	Monocytes	positive	0.0386151	-	64759447	64713445	cg03900021	chr12_64744542_TC_T_b38	Bcell	negative	0.996936	64730111	0
ENSG00000223797.5	chr3_40394399_A_G_b38	Monocytes	positive	0.367847	-	40453329	40313802	cg15514087	chr3_40393905_G_T_b38	Bcell	negative	0.442707	40387228	0
ENSG00000177383.4	chr3_184709999_T_C_b38	Monocytes	positive	-0.499084	-	184712002	184710367	cg14007013	chr3_184711115_T_G_b38	Bcell	negative	0.518918	184713269	0
ENSG00000180767.9	chr3_126510110_G_A_b38	Monocytes	positive	-0.504701	+	126524283	126543291	cg09855332	chr3_126510110_G_A_b38	Bcell	negative	0.420406	126523536	0
ENSG00000160075.11	chr1_1554241_T_C_b38	Monocytes	positive	0.23419	-	1574869	1541673	cg13850380	chr1_1545968_T_C_b38	Bcell	negative	0.281096	1539763	0
ENSG00000184428.12	chr8_143363283_T_C_b38	Monocytes	positive	1.06884	-	143359979	143304384	cg19774973	chr8_143337860_T_C_b38	Bcell	negative	1.31266	143338109	0
ENSG00000171860.4	chr12_8058101_A_G_b38	Monocytes	positive	0.946569	-	8066471	8058302	cg09643054	chr12_8058101_A_G_b38	Bcell	negative	-0.998233	8058618	0
ENSG00000214941.7	chr17_16029313_T_C_b38	Monocytes	positive	0.270013	-	15999717	15976560	cg08857745	chr17_16001876_A_G_b38	Bcell	negative	0.928459	15972601	0
ENSG00000106077.18	chr7_73736890_G_C_b38	Monocytes	positive	-0.428763	-	73738867	73736094	cg08665162	chr7_73829456_T_G_b38	Bcell	negative	-0.28634	73861250	0
ENSG00000198848.12	chr16_55821059_T_G_b38	Monocytes	positive	0.409054	-	55833337	55802851	cg06527016	chr16_55815590_G_C_b38	Bcell	negative	-0.818004	55828279	0
ENSG00000133574.9	chr7_150580299_T_C_b38	Monocytes	positive	0.119761	+	150567277	150573955	cg08960815	chr7_150556230_A_G_b38	Bcell	negative	-0.865863	150567679	0
ENSG00000188511.12	chr22_49669348_T_C_b38	Monocytes	positive	0.73761	-	49657542	49414524	cg26822754	chr22_49657199_G_A_b38	Bcell	negative	0.642674	49570832	0
ENSG00000188511.12	chr22_49669348_T_C_b38	Monocytes	positive	0.73761	-	49657542	49414524	cg21560830	chr22_49663563_C_T_b38	Bcell	negative	0.750317	49486133	0
ENSG00000188511.12	chr22_49669348_T_C_b38	Monocytes	positive	0.73761	-	49657542	49414524	cg05919222	chr22_49664698_G_C_b38	Bcell	negative	0.464324	49574803	0
ENSG00000144559.10	chr3_11830424_T_C_b38	Monocytes	positive	-0.491413	-	11846919	11790442	cg04748264	chr3_11805825_C_G_b38	Bcell	negative	-0.860865	11808490	0
ENSG00000237541.3	chr6_32408399_C_T_b38	Monocytes	positive	0.610324	+	32741342	32747215	cg23728836	chr6_32372459_G_A_b38	Bcell	negative	-0.534946	32550383	0
ENSG00000142599.17	chr1_8678076_A_G_b38	Monocytes	positive	0.251126	-	8817643	8352397	cg16484858	chr1_8444361_C_A_b38	Bcell	negative	-0.9829	8424634	0
ENSG00000167815.11	chr19_12812911_A_G_b38	Monocytes	positive	-0.393126	-	12801859	12796820	cg23899408	chr19_12766150_G_C_b38	Bcell	negative	1.33574	12766374	0
ENSG00000163069.12	chr4_51862158_G_T_b38	Monocytes	positive	-0.317223	-	52038482	52020706	cg04076461	chr4_51939259_G_T_b38	Bcell	negative	0.826041	51909290	0
ENSG00000163069.12	chr4_51862158_G_T_b38	Monocytes	positive	-0.317223	-	52038482	52020706	cg07736327	chr4_52005728_G_T_b38	Bcell	negative	1.00325	51906803	0
ENSG00000140993.10	chr16_3315733_C_T_b38	Monocytes	positive	0.330292	-	3305729	3298832	cg16428517	chr16_3325399_A_G_b38	Bcell	negative	-0.787826	3267428	0
ENSG00000004809.13	chr6_110488606_G_A_b38	Monocytes	positive	-0.782954	-	110476641	110424687	cg24091303	chr6_110488856_T_G_b38	Bcell	negative	0.770661	110483766	0
ENSG00000224635.1	chr20_38408984_A_AT_b38	Monocytes	positive	0.696608	-	38416797	38406011	cg26057976	chr20_38408984_A_AT_b38	Bcell	negative	0.66498	38408780	0
ENSG00000239779.6	chr2_74587964_TA_T_b38	Monocytes	positive	-0.0768755	+	74458329	74460891	cg04564805	chr2_74702049_G_A_b38	Bcell	negative	0.422687	74703655	0
ENSG00000196411.9	chr7_100797381_G_C_b38	Monocytes	positive	-0.301546	-	100827521	100802565	cg27396824	chr7_100793959_T_C_b38	Bcell	negative	-0.918761	100794177	0
ENSG00000134255.13	chr1_111194776_G_A_b38	Monocytes	positive	0.0842649	+	111139627	111185102	cg16970289	chr1_111191102_G_C_b38	Bcell	negative	-1.03786	111190676	0
ENSG00000165879.8	chr10_97399708_C_A_b38	Monocytes	positive	0.139993	+	97319267	97321915	cg13630239	chr10_97369226_G_A_b38	Bcell	negative	-0.729776	97356790	0
ENSG00000160789.19	chr1_156117073_A_C_b38	Monocytes	positive	0.595326	+	156082573	156140089	cg02572204	chr1_156118735_C_T_b38	Bcell	negative	-0.923891	156123023	0
ENSG00000160789.19	chr1_156117073_A_C_b38	Monocytes	positive	0.595326	+	156082573	156140089	cg07737038	chr1_156124408_C_T_b38	Bcell	negative	-1.36365	156124872	0
ENSG00000198502.5	chr6_32444069_C_G_b38	Monocytes	positive	-0.561888	-	32530287	32517343	cg10632894	chr6_32444069_C_G_b38	Bcell	negative	0.356585	32584676	0
ENSG00000106404.13	chr7_101240692_C_T_b38	Monocytes	positive	0.642556	-	101238820	101232092	cg22188918	chr7_101250062_G_C_b38	Bcell	negative	1.38759	101238894	0
ENSG00000221957.8	chr19_54851952_T_C_b38	Monocytes	positive	-0.343679	+	54832676	54848569	cg20176989	chr19_54851952_T_C_b38	Bcell	negative	1.01514	54851195	0
ENSG00000164048.13	chr3_48291852_T_C_b38	Monocytes	positive	0.230044	+	48241100	48299253	cg06265786	chr3_48245275_C_T_b38	Bcell	negative	0.587498	48256568	0
ENSG00000185736.15	chr10_1263047_T_C_b38	Monocytes	positive	0.749015	-	1737476	1177318	cg24746074	chr10_1243002_G_C_b38	Bcell	negative	-0.536533	1244328	0
ENSG00000185736.15	chr10_1263047_T_C_b38	Monocytes	positive	0.749015	-	1737476	1177318	cg15289253	chr10_1248503_T_C_b38	Bcell	negative	-0.275619	1290672	0
ENSG00000149591.16	chr11_117121210_A_G_b38	Monocytes	positive	0.56706	+	117199321	117204782	cg05122696	chr11_117121360_T_C_b38	Bcell	negative	-0.702098	117099286	0
ENSG00000149591.16	chr11_117121210_A_G_b38	Monocytes	positive	0.56706	+	117199321	117204782	cg05207730	chr11_117217734_A_G_b38	Bcell	negative	-0.461751	116927275	0
ENSG00000108592.16	chr17_63814024_G_A_b38	Monocytes	positive	0.510497	-	63830012	63819433	cg14705018	chr17_63735295_G_A_b38	Bcell	negative	-0.992778	63839547	0
ENSG00000264070.1	chr17_45626869_T_C_b38	Monocytes	positive	-0.592082	+	45585871	45586929	cg15072451	chr17_45948522_C_A_b38	Bcell	negative	0.609026	45924306	0
ENSG00000229043.2	chr7_1020448_A_C_b38	Monocytes	positive	-0.154789	+	1160374	1165267	cg15693483	chr7_1054872_T_C_b38	Bcell	negative	0.941142	1062541	0
ENSG00000229043.2	chr7_1020448_A_C_b38	Monocytes	positive	-0.154789	+	1160374	1165267	cg00738919	chr7_1020448_A_C_b38	Bcell	negative	0.6189	1060536	0
ENSG00000033627.16	chr17_43054835_T_C_b38	Monocytes	positive	0.0674457	+	42458844	42522611	cg16919093	chr17_43146838_T_C_b38	Bcell	negative	-0.926552	43064303	0
ENSG00000161643.12	chr19_49979653_C_T_b38	Monocytes	positive	-0.21228	+	49969673	49975814	cg22801149	chr19_49993229_C_G_b38	Bcell	negative	0.686209	49969213	0
ENSG00000161643.12	chr19_49979653_C_T_b38	Monocytes	positive	-0.21228	+	49969673	49975814	cg11918822	chr19_50033786_C_T_b38	Bcell	negative	0.482239	49976608	0
ENSG00000220267.1	chr6_88436741_T_C_b38	Monocytes	positive	-0.602938	-	88276989	88275882	cg08476006	chr6_88447308_G_A_b38	Bcell	negative	1.23119	88443782	0
ENSG00000197961.11	chr19_9308327_A_C_b38	Monocytes	positive	0.1664	-	9584533	9560353	cg13593090	chr19_9279548_A_G_b38	Bcell	negative	-0.853419	9436047	0
ENSG00000272030.1	chr1_153651385_AAAC_A_b38	Monocytes	positive	-0.553751	-	153634397	153631438	cg19335413	chr1_153631636_G_A_b38	Bcell	negative	0.897187	153627336	0
ENSG00000141027.20	chr17_16042632_A_G_b38	Monocytes	positive	-0.163455	-	16218185	16029157	cg08857745	chr17_16001876_A_G_b38	Bcell	negative	0.928459	15972601	0
ENSG00000226742.3	chr18_79962378_G_A_b38	Monocytes	positive	0.242231	+	79964561	79970822	cg20368463	chr18_79960332_T_A_b38	Bcell	negative	0.350179	79913604	0
ENSG00000177807.8	chr1_160055435_G_A_b38	Monocytes	positive	0.569753	-	160070483	159998651	cg11789449	chr1_160063353_T_C_b38	Bcell	negative	1.23413	160063323	0
ENSG00000151552.11	chr4_17510187_C_T_b38	Monocytes	positive	-0.73894	-	17512234	17460261	cg26689483	chr4_17518443_C_T_b38	Bcell	negative	0.968831	17511574	0
ENSG00000075399.13	chr16_89727147_T_C_b38	Monocytes	positive	-0.31353	-	89720986	89707134	cg03809021	chr16_89726419_C_A_b38	Bcell	negative	-0.868405	89764715	0
ENSG00000169682.17	chr16_29001072_T_C_b38	Monocytes	positive	-0.178656	+	28974221	28984548	cg06941159	chr16_29000117_A_C_b38	Bcell	negative	-0.285413	28863889	0
ENSG00000251323.2	chr11_78214834_CTCTACTGAA_C_b38	Monocytes	positive	0.228603	-	78429836	78423982	cg02023728	chr11_78237469_T_A_b38	Bcell	negative	1.06793	78214053	0
ENSG00000251323.2	chr11_78214834_CTCTACTGAA_C_b38	Monocytes	positive	0.228603	-	78429836	78423982	cg13450576	chr11_78258134_G_A_b38	Bcell	negative	-1.14817	78310139	0
ENSG00000245080.7	chr8_95097756_G_T_b38	Monocytes	positive	0.227851	-	95073182	95066808	cg19084794	chr8_95098477_C_A_b38	Bcell	negative	-0.664467	95074337	0
ENSG00000184470.20	chr22_19880732_AG_A_b38	Monocytes	positive	-0.234354	-	19941992	19875517	cg11182965	chr22_19880391_C_A_b38	Bcell	negative	-1.22195	19876785	0
ENSG00000099974.7	chr22_23907299_A_G_b38	Monocytes	positive	-0.71584	+	23966901	23972532	cg19776580	chr22_23907299_A_G_b38	Bcell	negative	0.762544	23898937	0
ENSG00000256043.2	chr4_155932916_G_C_b38	Monocytes	positive	0.0559519	-	155953917	155924118	cg17464062	chr4_155950852_AC_A_b38	Bcell	negative	-0.459238	155964593	0
ENSG00000188938.15	chr9_93588935_C_T_b38	Monocytes	positive	0.0746094	-	93453592	93446494	cg12693101	chr9_93599640_G_A_b38	Bcell	negative	0.929824	93589901	0
ENSG00000216937.13	chr10_32427905_C_T_b38	Monocytes	positive	0.0705029	+	32446140	32882874	cg22352554	chr10_32835649_C_T_b38	Bcell	negative	-0.190355	32451420	0
ENSG00000169902.13	chr7_66341672_C_T_b38	Monocytes	positive	0.098555	+	66205199	66420543	cg23872009	chr7_66455949_T_C_b38	Bcell	negative	-0.507887	66125720	0
ENSG00000161692.17	chr17_44785890_G_C_b38	Monocytes	positive	-0.595816	+	44708608	44752264	cg15000379	chr17_44776550_C_G_b38	Bcell	negative	0.541645	44656294	0
ENSG00000030066.13	chr11_47893389_C_G_b38	Monocytes	positive	-0.147733	-	47848555	47778087	cg18518516	chr11_47654618_A_G_b38	Bcell	negative	-0.524069	47804864	0
ENSG00000030066.13	chr11_47893389_C_G_b38	Monocytes	positive	-0.147733	-	47848555	47778087	cg14352385	chr11_47700591_AAAAC_A_b38	Bcell	negative	0.309691	47512947	0
ENSG00000030066.13	chr11_47893389_C_G_b38	Monocytes	positive	-0.147733	-	47848555	47778087	cg02031561	chr11_47794150_G_A_b38	Bcell	negative	0.87183	47658417	0
ENSG00000253716.5	chr8_143261346_G_A_b38	Monocytes	positive	0.293038	-	143281690	143280161	cg02086839	chr8_143261346_G_A_b38	Bcell	negative	0.418461	143321269	0
ENSG00000138190.16	chr10_93002299_G_A_b38	Monocytes	positive	-0.0557691	+	92834713	93059493	cg16157865	chr10_92979179_C_T_b38	Bcell	negative	0.575195	92891961	0
ENSG00000074696.12	chr15_65425568_C_T_b38	Monocytes	positive	0.185536	+	65530418	65578352	cg25162923	chr15_65639570_A_ACTGAGGC_b38	Bcell	negative	-0.754649	65619690	0
ENSG00000116171.17	chr1_52879076_G_A_b38	Monocytes	positive	0.114564	+	52927229	53051703	cg27535305	chr1_52885011_C_T_b38	Bcell	negative	-0.536856	52926978	0
ENSG00000255221.3	chr11_105057047_G_C_b38	Monocytes	positive	0.509272	-	105101431	105092469	cg26374986	chr11_105077968_C_T_b38	Bcell	negative	0.57874	105145189	0
ENSG00000136161.12	chr13_48589308_G_A_b38	Monocytes	positive	-0.26403	-	48533256	48488959	cg21035962	chr13_48597213_T_C_b38	Bcell	negative	0.316278	48568174	0
ENSG00000244575.3	chr2_89246140_T_C_b38	Monocytes	positive	-0.100031	-	89213928	89213423	cg12475495	chr2_89248692_C_T_b38	Bcell	negative	1.34667	89245771	0
ENSG00000214425.7	chr17_46186903_GT_G_b38	Monocytes	positive	-0.717012	-	45550335	45506741	cg09860564	chr17_45646881_T_TA_b38	CD4T	positive	-1.20894	46136431	1
ENSG00000204650.14	chr17_46186903_GT_G_b38	Monocytes	positive	0.719593	+	45620328	45655156	cg09860564	chr17_45646881_T_TA_b38	CD4T	positive	-1.20894	46136431	1
ENSG00000184292.6	chr1_58473830_C_A_b38	Monocytes	positive	1.18194	-	58577773	58575423	cg26513689	chr1_58579131_C_T_b38	CD4T	positive	-0.0890982	58251960	1
ENSG00000283445.1	chr1_58579131_C_T_b38	Monocytes	positive	1.14848	+	58715609	58771295	cg26513689	chr1_58579131_C_T_b38	CD4T	positive	-0.0890982	58251960	1
ENSG00000149177.12	chr11_48084722_T_C_b38	Monocytes	positive	-0.0868241	+	47980558	48170841	cg02372723	chr11_48080108_T_A_b38	CD4T	positive	0.465352	48081496	1
ENSG00000196352.14	chr1_207272416_A_C_b38	Monocytes	positive	0.415416	+	207321508	207386804	cg15732149	chr1_207346178_T_G_b38	CD4T	positive	-0.583737	207335989	1
ENSG00000126822.16	chr14_64698372_T_C_b38	Monocytes	positive	0.427485	+	64704102	64750247	cg16274899	chr14_64708646_A_C_b38	CD4T	positive	-0.95389	64708507	1
ENSG00000144567.10	chr2_219183999_A_G_b38	Monocytes	positive	-0.417216	+	219176225	219185479	cg03878190	chr2_219188361_A_G_b38	CD4T	positive	0.847116	219182636	1
ENSG00000122386.10	chr16_3099517_C_T_b38	Monocytes	positive	0.7054	+	3112560	3120517	cg14450941	chr16_3102232_C_T_b38	CD4T	positive	1.22245	3102319	1
ENSG00000196268.11	chr19_21597840_ATGTTATT_A_b38	Monocytes	positive	0.375086	+	21397119	21427573	cg19051117	chr19_21570287_A_C_b38	CD4T	positive	1.16801	21584764	1
ENSG00000136381.12	chr15_78498393_TG_T_b38	Monocytes	positive	-0.118149	+	78437431	78501456	cg19730011	chr15_78504965_C_T_b38	CD4T	positive	-0.789306	78455215	1
ENSG00000115649.15	chr2_219185985_G_A_b38	Monocytes	positive	-0.0418869	-	219178106	219171897	cg03878190	chr2_219188361_A_G_b38	CD4T	positive	0.847116	219182636	1
ENSG00000196421.8	chr20_63979094_T_C_b38	Monocytes	positive	0.923524	+	64036175	64039962	cg17708685	chr20_63997314_A_G_b38	CD4T	positive	-0.358668	64035580	1
ENSG00000188511.12	chr22_49669348_T_C_b38	Monocytes	positive	0.73761	-	49657542	49414524	cg08880347	chr22_49619754_G_T_b38	CD4T	positive	-0.370713	49466899	1
ENSG00000188511.12	chr22_49669348_T_C_b38	Monocytes	positive	0.73761	-	49657542	49414524	cg05729745	chr22_49637151_T_TA_b38	CD4T	positive	-0.721296	49543996	1
ENSG00000185883.11	chr16_2522549_T_C_b38	Monocytes	positive	0.322586	+	2513870	2520218	cg17150445	chr16_2488108_T_C_b38	CD4T	positive	-0.164047	2501738	1
ENSG00000198894.7	chr14_77116300_T_C_b38	Monocytes	positive	0.695349	+	77098097	77117287	cg08221848	chr14_77119776_G_A_b38	CD4T	positive	0.84083	77120103	1
ENSG00000149591.16	chr11_117121210_A_G_b38	Monocytes	positive	0.56706	+	117199321	117204782	cg20608306	chr11_117030833_G_A_b38	CD4T	positive	0.595376	117098974	1
ENSG00000130590.13	chr20_63980278_C_T_b38	Monocytes	positive	0.488069	-	63980008	63974113	cg17708685	chr20_63997314_A_G_b38	CD4T	positive	-0.358668	64035580	1
ENSG00000182141.10	chr19_21597505_T_C_b38	Monocytes	positive	-0.16287	-	21329425	21291160	cg19051117	chr19_21570287_A_C_b38	CD4T	positive	1.16801	21584764	1
ENSG00000108604.15	chr17_63662856_C_T_b38	Monocytes	positive	0.265572	-	63843065	63832081	cg03437883	chr17_63882380_C_T_b38	CD4T	positive	-1.06428	63882378	1
ENSG00000271605.5	chr17_64563351_A_T_b38	Monocytes	positive	0.271396	+	64449037	64468643	cg21026358	chr17_64642806_A_T_b38	CD4T	positive	-0.916771	64599366	1
ENSG00000188056.11	chr6_41228296_T_C_b38	Monocytes	positive	-1.25918	+	41228324	41238882	cg25555787	chr6_41227682_T_G_b38	CD4T	negative	1.35898	41228401	0
ENSG00000006282.20	chr17_50547162_A_C_b38	Monocytes	positive	-1.16554	+	50543058	50555852	cg26442630	chr17_50547162_A_C_b38	CD4T	negative	1.1378	50547827	0
ENSG00000214425.7	chr17_46186903_GT_G_b38	Monocytes	positive	-0.717012	-	45550335	45506741	cg06721910	chr17_46245556_A_G_b38	CD4T	negative	-0.832472	46146236	0
ENSG00000120675.5	chr13_43023729_A_G_b38	Monocytes	positive	-0.835077	+	43023203	43114224	cg14729962	chr13_43024053_A_T_b38	CD4T	negative	0.502395	43023429	0
ENSG00000204650.14	chr17_46186903_GT_G_b38	Monocytes	positive	0.719593	+	45620328	45655156	cg06721910	chr17_46245556_A_G_b38	CD4T	negative	-0.832472	46146236	0
ENSG00000254859.1	chr8_143527782_T_C_b38	Monocytes	positive	-1.04454	-	143549729	143541973	cg13982376	chr8_143483510_A_G_b38	CD4T	negative	0.851966	143552234	0
ENSG00000117115.12	chr1_17098978_C_G_b38	Monocytes	positive	0.801497	-	17119435	17066761	cg06900068	chr1_17099334_G_T_b38	CD4T	negative	-0.975682	17099828	0
ENSG00000117115.12	chr1_17098978_C_G_b38	Monocytes	positive	0.801497	-	17119435	17066761	cg27529520	chr1_17102337_C_T_b38	CD4T	negative	-0.652015	17112234	0
ENSG00000117115.12	chr1_17098978_C_G_b38	Monocytes	positive	0.801497	-	17119435	17066761	cg16835277	chr1_17098978_C_G_b38	CD4T	negative	-0.601942	17113790	0
ENSG00000111231.8	chr12_110469768_C_G_b38	Monocytes	positive	0.599665	-	110469268	110452484	cg10330313	chr12_110114968_G_A_b38	CD4T	negative	0.723997	110537786	0
ENSG00000139350.11	chr12_96889014_C_T_b38	Monocytes	positive	-0.334077	+	96907223	96953777	cg00481382	chr12_96910353_C_T_b38	CD4T	negative	1.22523	96910634	0
ENSG00000139350.11	chr12_96889014_C_T_b38	Monocytes	positive	-0.334077	+	96907223	96953777	cg23758309	chr12_96879739_C_T_b38	CD4T	negative	-1.21755	96879522	0
ENSG00000246082.2	chr3_131361797_G_A_b38	Monocytes	positive	-0.976015	+	131361898	131365122	cg22575379	chr3_131361797_G_A_b38	CD4T	negative	1.25936	131361391	0
ENSG00000075413.17	chr14_103374959_C_T_b38	Monocytes	positive	-0.54948	+	103385392	103503831	cg26269286	chr14_103378561_T_C_b38	CD4T	negative	0.187665	103382645	0
ENSG00000075413.17	chr14_103374959_C_T_b38	Monocytes	positive	-0.54948	+	103385392	103503831	cg22035305	chr14_103380379_G_A_b38	CD4T	negative	1.12717	103378323	0
ENSG00000263503.1	chr17_46200110_C_CTTTAG_b38	Monocytes	positive	0.749208	-	45602340	45600869	cg06721910	chr17_46245556_A_G_b38	CD4T	negative	-0.832472	46146236	0
ENSG00000178252.17	chr3_49102533_G_A_b38	Monocytes	positive	-0.56628	+	49007062	49015953	cg12825042	chr3_48740594_A_G_b38	CD4T	negative	-1.1785	48856706	0
ENSG00000141030.12	chr17_17285014_AG_A_b38	Monocytes	positive	0.232068	-	17281293	17246820	cg14865086	chr17_17285014_AG_A_b38	CD4T	negative	-0.959113	17276048	0
ENSG00000188404.8	chr1_169696491_T_C_b38	Monocytes	positive	-0.403078	-	169711698	169690667	cg07001450	chr1_169696491_T_C_b38	CD4T	negative	1.22901	169696323	0
ENSG00000196526.10	chr4_7932212_G_A_b38	Monocytes	positive	1.13148	-	7939926	7758714	cg13534536	chr4_7937281_T_A_b38	CD4T	negative	-1.24024	7936577	0
ENSG00000111846.16	chr6_10523593_G_C_b38	Monocytes	positive	-0.66916	+	10492223	10629368	cg13223677	chr6_10533230_T_C_b38	CD4T	negative	1.11642	10534540	0
ENSG00000196209.12	chr20_1482244_G_T_b38	Monocytes	positive	-0.555956	-	1491587	1470741	cg00572387	chr20_1500404_G_C_b38	CD4T	negative	1.28359	1492268	0
ENSG00000164300.16	chr5_80127170_C_T_b38	Monocytes	positive	0.27884	-	80256079	80111651	cg16972032	chr5_80129115_C_G_b38	CD4T	negative	-1.06437	80127354	0
ENSG00000127838.13	chr2_218324115_C_T_b38	Monocytes	positive	0.521835	+	218270392	218346793	cg18259342	chr2_218317758_G_A_b38	CD4T	negative	-0.672468	218320136	0
ENSG00000167264.17	chr16_68127065_G_T_b38	Monocytes	positive	0.56687	+	67987746	68079320	cg02184558	chr16_68035066_T_TTC_b38	CD4T	negative	1.1762	68070553	0
ENSG00000166501.12	chr16_23850892_A_T_b38	Monocytes	positive	0.461468	+	23836001	24220611	cg04550430	chr16_23850892_A_T_b38	CD4T	negative	-0.84542	23857751	0
ENSG00000159720.11	chr16_67438352_G_C_b38	Monocytes	positive	-0.499753	-	67481237	67438019	cg07490835	chr16_67264828_TC_T_b38	CD4T	negative	0.546407	67545205	0
ENSG00000172270.18	chr19_563639_T_C_b38	Monocytes	positive	-0.33524	+	571277	583493	cg20110079	chr19_563639_T_C_b38	CD4T	negative	1.31988	558869	0
ENSG00000154803.12	chr17_17241540_C_G_b38	Monocytes	positive	0.259897	-	17237182	17212212	cg14865086	chr17_17285014_AG_A_b38	CD4T	negative	-0.959113	17276048	0
ENSG00000157303.10	chr9_93033577_A_C_b38	Monocytes	positive	-0.230336	+	93058688	93085138	cg03164696	chr9_93027508_G_A_b38	CD4T	negative	0.941736	93034086	0
ENSG00000215256.3	chr14_23951943_C_T_b38	Monocytes	positive	-0.764071	-	23988839	23938731	cg01878807	chr14_23955849_G_T_b38	CD4T	negative	0.975431	23953159	0
ENSG00000248810.1	chr4_141301120_G_T_b38	Monocytes	positive	-0.7244	-	141332618	141319450	cg05369942	chr4_141307943_TTC_T_b38	CD4T	negative	0.256106	141307463	0
ENSG00000238083.7	chr17_46200110_C_CTTTAG_b38	Monocytes	positive	0.773502	+	46511511	46555650	cg06721910	chr17_46245556_A_G_b38	CD4T	negative	-0.832472	46146236	0
ENSG00000111490.12	chr12_64753591_T_C_b38	Monocytes	positive	0.260927	+	64781193	64881032	cg03900021	chr12_64728516_G_C_b38	CD4T	negative	1.02163	64730111	0
ENSG00000174606.13	chr1_213131630_A_G_b38	Monocytes	positive	-0.132838	-	213015826	212992182	cg22992797	chr1_213057974_T_C_b38	CD4T	negative	-0.940498	213008647	0
ENSG00000076944.15	chr19_7650065_G_C_b38	Monocytes	positive	0.0545617	+	7636881	7647873	cg15576517	chr19_7647699_T_G_b38	CD4T	negative	-0.765882	7646267	0
ENSG00000154642.10	chr21_17789198_A_G_b38	Monocytes	positive	-0.0958992	-	17819386	17788967	cg25917966	chr21_17782100_A_C_b38	CD4T	negative	0.836539	17784825	0
ENSG00000155368.16	chr2_119397772_G_A_b38	Monocytes	positive	-0.137448	+	119366921	119372560	cg00435273	chr2_119351813_A_C_b38	CD4T	negative	1.23388	119355922	0
ENSG00000184293.7	chr12_9733403_G_A_b38	Monocytes	positive	-0.568817	-	9733299	9715860	cg24191225	chr12_9736561_A_G_b38	CD4T	negative	-0.981726	9733228	0
ENSG00000184106.8	chr6_41226472_C_T_b38	Monocytes	positive	-0.788141	-	41217947	41208713	cg25555787	chr6_41227682_T_G_b38	CD4T	negative	1.35898	41228401	0
ENSG00000236304.1	chr11_76657509_A_G_b38	Monocytes	positive	0.434056	+	76657056	76663866	cg16098618	chr11_76657509_A_G_b38	CD4T	negative	1.26305	76657450	0
ENSG00000119408.16	chr9_124222103_A_G_b38	Monocytes	positive	-0.263849	+	124257606	124353307	cg14213105	chr9_124222103_A_G_b38	CD4T	negative	0.924128	124218043	0
ENSG00000135677.10	chr12_64742413_T_C_b38	Monocytes	positive	0.0386151	-	64759447	64713445	cg03900021	chr12_64728516_G_C_b38	CD4T	negative	1.02163	64730111	0
ENSG00000184428.12	chr8_143363283_T_C_b38	Monocytes	positive	1.06884	-	143359979	143304384	cg19774973	chr8_143346550_C_A_b38	CD4T	negative	1.2608	143338109	0
ENSG00000198336.9	chr17_46977440_A_C_b38	Monocytes	positive	-0.666647	+	47200446	47223679	cg25136769	chr17_46973763_A_G_b38	CD4T	negative	0.566193	47220447	0
ENSG00000171860.4	chr12_8058101_A_G_b38	Monocytes	positive	0.946569	-	8066471	8058302	cg05060607	chr12_8058101_A_G_b38	CD4T	negative	-0.906782	8058795	0
ENSG00000214941.7	chr17_16029313_T_C_b38	Monocytes	positive	0.270013	-	15999717	15976560	cg08857745	chr17_15972621_A_G_b38	CD4T	negative	1.01486	15972601	0
ENSG00000188511.12	chr22_49669348_T_C_b38	Monocytes	positive	0.73761	-	49657542	49414524	cg21560830	chr22_49619754_G_T_b38	CD4T	negative	0.728778	49486133	0
ENSG00000188511.12	chr22_49669348_T_C_b38	Monocytes	positive	0.73761	-	49657542	49414524	cg06200710	chr22_49657199_G_A_b38	CD4T	negative	-0.409844	49503899	0
ENSG00000188511.12	chr22_49669348_T_C_b38	Monocytes	positive	0.73761	-	49657542	49414524	cg26822754	chr22_49664698_G_C_b38	CD4T	negative	0.60569	49570832	0
ENSG00000047365.11	chr4_36338650_T_C_b38	Monocytes	positive	-0.262291	-	36244509	35948221	cg20916656	chr4_36338650_T_C_b38	CD4T	negative	0.719596	36348843	0
ENSG00000137714.2	chr11_110464278_A_C_b38	Monocytes	positive	0.191357	+	110429883	110464881	cg06412315	chr11_110441717_T_C_b38	CD4T	negative	0.856916	110426113	0
ENSG00000167815.11	chr19_12812911_A_G_b38	Monocytes	positive	-0.393126	-	12801859	12796820	cg23899408	chr19_12766150_G_C_b38	CD4T	negative	1.3691	12766374	0
ENSG00000163069.12	chr4_51862158_G_T_b38	Monocytes	positive	-0.317223	-	52038482	52020706	cg07736327	chr4_51906818_T_C_b38	CD4T	negative	1.06818	51906803	0
ENSG00000163069.12	chr4_51862158_G_T_b38	Monocytes	positive	-0.317223	-	52038482	52020706	cg04076461	chr4_51969192_G_A_b38	CD4T	negative	0.86444	51909290	0
ENSG00000239779.6	chr2_74587964_TA_T_b38	Monocytes	positive	-0.0768755	+	74458329	74460891	cg04564805	chr2_74702706_A_G_b38	CD4T	negative	0.40328	74703655	0
ENSG00000165879.8	chr10_97399708_C_A_b38	Monocytes	positive	0.139993	+	97319267	97321915	cg13630239	chr10_97369226_G_A_b38	CD4T	negative	-0.740542	97356790	0
ENSG00000160789.19	chr1_156117073_A_C_b38	Monocytes	positive	0.595326	+	156082573	156140089	cg07737038	chr1_156130258_C_A_b38	CD4T	negative	-1.27654	156124872	0
ENSG00000106404.13	chr7_101240692_C_T_b38	Monocytes	positive	0.642556	-	101238820	101232092	cg22188918	chr7_101224845_C_G_b38	CD4T	negative	1.36608	101238894	0
ENSG00000161643.12	chr19_49979653_C_T_b38	Monocytes	positive	-0.21228	+	49969673	49975814	cg22801149	chr19_49979653_C_T_b38	CD4T	negative	0.720443	49969213	0
ENSG00000220267.1	chr6_88436741_T_C_b38	Monocytes	positive	-0.602938	-	88276989	88275882	cg08476006	chr6_88443758_C_T_b38	CD4T	negative	1.33984	88443782	0
ENSG00000272030.1	chr1_153651385_AAAC_A_b38	Monocytes	positive	-0.553751	-	153634397	153631438	cg25433648	chr1_153631636_G_A_b38	CD4T	negative	-0.291619	153616306	0
ENSG00000272030.1	chr1_153651385_AAAC_A_b38	Monocytes	positive	-0.553751	-	153634397	153631438	cg08477332	chr1_153651002_A_G_b38	CD4T	negative	0.765116	153617767	0
ENSG00000272030.1	chr1_153651385_AAAC_A_b38	Monocytes	positive	-0.553751	-	153634397	153631438	cg19335413	chr1_153651385_AAAC_A_b38	CD4T	negative	0.943088	153627336	0
ENSG00000141027.20	chr17_16042632_A_G_b38	Monocytes	positive	-0.163455	-	16218185	16029157	cg08857745	chr17_15972621_A_G_b38	CD4T	negative	1.01486	15972601	0
ENSG00000103245.13	chr16_718597_A_G_b38	Monocytes	positive	0.336403	-	741329	729753	cg07580241	chr16_728024_T_C_b38	CD4T	negative	-0.623246	737518	0
ENSG00000177807.8	chr1_160055435_G_A_b38	Monocytes	positive	0.569753	-	160070483	159998651	cg11789449	chr1_160063353_T_C_b38	CD4T	negative	1.24101	160063323	0
ENSG00000227258.5	chr13_44179173_G_A_b38	Monocytes	positive	-0.43512	+	44110451	44240517	cg01343234	chr13_44182648_G_C_b38	CD4T	negative	-0.486756	44162096	0
ENSG00000251323.2	chr11_78214834_CTCTACTGAA_C_b38	Monocytes	positive	0.228603	-	78429836	78423982	cg02023728	chr11_78216055_A_G_b38	CD4T	negative	0.980122	78214053	0
ENSG00000251323.2	chr11_78214834_CTCTACTGAA_C_b38	Monocytes	positive	0.228603	-	78429836	78423982	cg13450576	chr11_78248389_T_C_b38	CD4T	negative	-1.10705	78310139	0
ENSG00000184470.20	chr22_19880732_AG_A_b38	Monocytes	positive	-0.234354	-	19941992	19875517	cg11182965	chr22_19884168_C_T_b38	CD4T	negative	-1.02231	19876785	0
ENSG00000188938.15	chr9_93588935_C_T_b38	Monocytes	positive	0.0746094	-	93453592	93446494	cg12693101	chr9_93616651_AT_A_b38	CD4T	negative	1.01334	93589901	0
ENSG00000030066.13	chr11_47893389_C_G_b38	Monocytes	positive	-0.147733	-	47848555	47778087	cg18518516	chr11_47751966_A_G_b38	CD4T	negative	0.605305	47804864	0
ENSG00000138190.16	chr10_93002299_G_A_b38	Monocytes	positive	-0.0557691	+	92834713	93059493	cg16157865	chr10_92946228_G_A_b38	CD4T	negative	0.552168	92891961	0
ENSG00000074696.12	chr15_65425568_C_T_b38	Monocytes	positive	0.185536	+	65530418	65578352	cg25162923	chr15_65532111_A_G_b38	CD4T	negative	-0.793852	65619690	0
ENSG00000244575.3	chr2_89246140_T_C_b38	Monocytes	positive	-0.100031	-	89213928	89213423	cg12475495	chr2_89248692_C_T_b38	CD4T	negative	1.31058	89245771	0
ENSG00000128973.12	chr15_68207323_G_A_b38	Monocytes	positive	0.751529	-	68257131	68206992	cg22576950	chr15_68044473_G_A_b38	CD8T	positive	-0.885103	68230449	1
ENSG00000113504.20	chr5_1107313_C_A_b38	Monocytes	positive	-0.827212	-	1112035	1050376	cg23115083	chr5_1104823_C_T_b38	CD8T	positive	-0.614805	1054312	1
ENSG00000144567.10	chr2_219183999_A_G_b38	Monocytes	positive	-0.417216	+	219176225	219185479	cg03878190	chr2_219182671_C_T_b38	CD8T	positive	0.848918	219182636	1
ENSG00000117595.10	chr1_209798140_T_G_b38	Monocytes	positive	0.889919	-	209806175	209785623	cg09509183	chr1_209782503_A_C_b38	CD8T	positive	-0.762289	209806279	1
ENSG00000115649.15	chr2_219185985_G_A_b38	Monocytes	positive	-0.0418869	-	219178106	219171897	cg03878190	chr2_219182671_C_T_b38	CD8T	positive	0.848918	219182636	1
ENSG00000188511.12	chr22_49669348_T_C_b38	Monocytes	positive	0.73761	-	49657542	49414524	cg08680598	chr22_49674346_T_G_b38	CD8T	positive	-0.58466	49591332	1
ENSG00000188511.12	chr22_49669348_T_C_b38	Monocytes	positive	0.73761	-	49657542	49414524	cg21377026	chr22_49624991_G_A_b38	CD8T	positive	-1.01729	49521654	1
ENSG00000188511.12	chr22_49669348_T_C_b38	Monocytes	positive	0.73761	-	49657542	49414524	cg13820455	chr22_49657211_G_A_b38	CD8T	positive	-0.639302	49576492	1
ENSG00000188511.12	chr22_49669348_T_C_b38	Monocytes	positive	0.73761	-	49657542	49414524	cg08880347	chr22_49659273_G_A_b38	CD8T	positive	-0.38155	49466899	1
ENSG00000049247.13	chr1_7874827_C_A_b38	Monocytes	positive	0.810782	-	7853512	7843083	cg07991389	chr1_7893394_G_A_b38	CD8T	positive	0.533237	7869817	1
ENSG00000167815.11	chr19_12812911_A_G_b38	Monocytes	positive	-0.393126	-	12801859	12796820	cg04657146	chr19_12766150_G_C_b38	CD8T	positive	1.35549	12766133	1
ENSG00000184489.11	chr8_141407993_CA_C_b38	Monocytes	positive	-0.0932385	+	141391993	141432454	cg20273186	chr8_141383754_GT_G_b38	CD8T	positive	-0.58973	141403832	1
ENSG00000188056.11	chr6_41228296_T_C_b38	Monocytes	positive	-1.25918	+	41228324	41238882	cg25555787	chr6_41228357_C_T_b38	CD8T	negative	1.35649	41228401	0
ENSG00000214425.7	chr17_46186903_GT_G_b38	Monocytes	positive	-0.717012	-	45550335	45506741	cg19832721	chr17_45851248_T_G_b38	CD8T	negative	1.17374	46172500	0
ENSG00000204650.14	chr17_46186903_GT_G_b38	Monocytes	positive	0.719593	+	45620328	45655156	cg19832721	chr17_45851248_T_G_b38	CD8T	negative	1.17374	46172500	0
ENSG00000174238.14	chr17_1508303_C_T_b38	Monocytes	positive	0.559495	-	1562816	1517718	cg09822811	chr17_1537440_A_C_b38	CD8T	negative	-1.01043	1555865	0
ENSG00000258839.3	chr16_89881989_G_A_b38	Monocytes	positive	0.483816	+	89913418	89920977	cg02270433	chr16_89782696_A_G_b38	CD8T	negative	0.501721	89778981	0
ENSG00000113504.20	chr5_1107313_C_A_b38	Monocytes	positive	-0.827212	-	1112035	1050376	cg22772691	chr5_1115000_C_T_b38	CD8T	negative	0.218089	1104080	0
ENSG00000113504.20	chr5_1107313_C_A_b38	Monocytes	positive	-0.827212	-	1112035	1050376	cg08830157	chr5_1104823_C_T_b38	CD8T	negative	0.712593	1107077	0
ENSG00000124587.13	chr6_42960723_C_T_b38	Monocytes	positive	0.972663	-	42979220	42963870	cg02353165	chr6_42960723_C_T_b38	CD8T	negative	0.997763	42960747	0
ENSG00000162302.12	chr11_64407287_G_T_b38	Monocytes	positive	-0.188122	+	64359148	64372215	cg21425519	chr11_64389113_G_A_b38	CD8T	negative	0.25	64392804	0
ENSG00000184106.8	chr6_41226472_C_T_b38	Monocytes	positive	-0.788141	-	41217947	41208713	cg25555787	chr6_41228357_C_T_b38	CD8T	negative	1.35649	41228401	0
ENSG00000184428.12	chr8_143363283_T_C_b38	Monocytes	positive	1.06884	-	143359979	143304384	cg19774973	chr8_143337860_T_C_b38	CD8T	negative	1.32746	143338109	0
ENSG00000184428.12	chr8_143363283_T_C_b38	Monocytes	positive	1.06884	-	143359979	143304384	cg22123784	chr8_143341349_T_C_b38	CD8T	negative	1.07096	143355337	0
ENSG00000040199.18	chr16_71740993_T_G_b38	Monocytes	positive	-0.193074	-	71724701	71637835	cg06707899	chr16_71740993_T_G_b38	CD8T	negative	-0.465136	71727128	0
ENSG00000223552.1	chr3_46361910_A_T_b38	Monocytes	positive	0.198636	-	46407059	46364955	cg02315645	chr3_46358307_T_C_b38	CD8T	negative	1.26581	46352876	0
ENSG00000177807.8	chr1_160055435_G_A_b38	Monocytes	positive	0.569753	-	160070483	159998651	cg11789449	chr1_160063353_T_C_b38	CD8T	negative	1.23275	160063323	0
ENSG00000030066.13	chr11_47893389_C_G_b38	Monocytes	positive	-0.147733	-	47848555	47778087	cg02031561	chr11_47809780_A_G_b38	CD8T	negative	0.917543	47658417	0
ENSG00000188056.11	chr6_41228296_T_C_b38	Monocytes	positive	-1.25918	+	41228324	41238882	cg10420854	chr6_41220685_A_T_b38	Neu	positive	-1.17036	41239659	1
ENSG00000188056.11	chr6_41228296_T_C_b38	Monocytes	positive	-1.25918	+	41228324	41238882	cg25555787	chr6_41227682_T_G_b38	Neu	positive	1.38008	41228401	1
ENSG00000197147.13	chr1_89587686_C_T_b38	Monocytes	positive	0.734186	+	89524836	89597864	cg13816228	chr1_89550160_A_C_b38	Neu	positive	-0.733633	89557221	1
ENSG00000006282.20	chr17_50547162_A_C_b38	Monocytes	positive	-1.16554	+	50543058	50555852	cg26442630	chr17_50560024_G_A_b38	Neu	positive	0.982718	50547827	1
ENSG00000166435.15	chr11_74861965_G_A_b38	Monocytes	positive	1.02932	-	74949200	74807739	cg02673002	chr11_74861965_G_A_b38	Neu	positive	-0.917594	74748272	1
ENSG00000165097.13	chr6_18197988_C_T_b38	Monocytes	positive	-0.479792	+	18155329	18223853	cg26477619	chr6_18196797_G_A_b38	Neu	positive	-0.443576	18185601	1
ENSG00000169442.8	chr1_26303391_G_A_b38	Monocytes	positive	0.535734	+	26317957	26320523	cg24097496	chr1_26291976_G_A_b38	Neu	positive	-0.864283	26288853	1
ENSG00000169442.8	chr1_26303391_G_A_b38	Monocytes	positive	0.535734	+	26317957	26320523	cg12001491	chr1_26296209_C_T_b38	Neu	positive	-0.98475	26318996	1
ENSG00000214425.7	chr17_46186903_GT_G_b38	Monocytes	positive	-0.717012	-	45550335	45506741	cg23519755	chr17_45851248_T_G_b38	Neu	positive	-0.811952	46047194	1
ENSG00000214425.7	chr17_46186903_GT_G_b38	Monocytes	positive	-0.717012	-	45550335	45506741	cg06721910	chr17_46048999_C_T_b38	Neu	positive	-0.577451	46146236	1
ENSG00000214425.7	chr17_46186903_GT_G_b38	Monocytes	positive	-0.717012	-	45550335	45506741	cg19832721	chr17_46169798_A_G_b38	Neu	positive	1.31554	46172500	1
ENSG00000120675.5	chr13_43023729_A_G_b38	Monocytes	positive	-0.835077	+	43023203	43114224	cg14729962	chr13_43023989_G_A_b38	Neu	positive	0.497522	43023429	1
ENSG00000145390.11	chr4_119185193_T_C_b38	Monocytes	positive	1.04747	+	119212636	119295517	cg05104897	chr4_119185193_T_C_b38	Neu	positive	-0.959842	119206330	1
ENSG00000177697.17	chr11_833262_T_G_b38	Monocytes	positive	1.08543	+	832843	839831	cg11256548	chr11_828916_G_A_b38	Neu	positive	-0.218142	837944	1
ENSG00000204650.14	chr17_46186903_GT_G_b38	Monocytes	positive	0.719593	+	45620328	45655156	cg23519755	chr17_45851248_T_G_b38	Neu	positive	-0.811952	46047194	1
ENSG00000204650.14	chr17_46186903_GT_G_b38	Monocytes	positive	0.719593	+	45620328	45655156	cg06721910	chr17_46048999_C_T_b38	Neu	positive	-0.577451	46146236	1
ENSG00000204650.14	chr17_46186903_GT_G_b38	Monocytes	positive	0.719593	+	45620328	45655156	cg19832721	chr17_46169798_A_G_b38	Neu	positive	1.31554	46172500	1
ENSG00000070614.14	chr5_150483322_C_T_b38	Monocytes	positive	-0.500166	+	150485818	150558211	cg19535489	chr5_150480627_A_G_b38	Neu	positive	0.463458	150496810	1
ENSG00000111696.11	chr12_103827352_T_C_b38	Monocytes	positive	0.934392	-	103841197	103770453	cg10193193	chr12_103827352_T_C_b38	Neu	positive	-0.398687	103832629	1
ENSG00000102575.10	chr19_11591507_A_T_b38	Monocytes	positive	0.748533	-	11579008	11574660	cg11417426	chr19_11592280_T_C_b38	Neu	positive	-0.635926	11577823	1
ENSG00000254859.1	chr8_143527782_T_C_b38	Monocytes	positive	-1.04454	-	143549729	143541973	cg13982376	chr8_143524397_G_C_b38	Neu	positive	0.92098	143552234	1
ENSG00000254859.1	chr8_143527782_T_C_b38	Monocytes	positive	-1.04454	-	143549729	143541973	cg18649319	chr8_143526464_A_G_b38	Neu	positive	-1.05574	143549598	1
ENSG00000117115.12	chr1_17098978_C_G_b38	Monocytes	positive	0.801497	-	17119435	17066761	cg27529520	chr1_17101813_A_G_b38	Neu	positive	-0.577423	17112234	1
ENSG00000117115.12	chr1_17098978_C_G_b38	Monocytes	positive	0.801497	-	17119435	17066761	cg06900068	chr1_17102337_C_T_b38	Neu	positive	-0.951126	17099828	1
ENSG00000117115.12	chr1_17098978_C_G_b38	Monocytes	positive	0.801497	-	17119435	17066761	cg12206814	chr1_17090818_T_C_b38	Neu	positive	-0.424659	17086681	1
ENSG00000184292.6	chr1_58473830_C_A_b38	Monocytes	positive	1.18194	-	58577773	58575423	cg17502213	chr1_58542575_C_CA_b38	Neu	positive	-1.15271	58238663	1
ENSG00000184292.6	chr1_58473830_C_A_b38	Monocytes	positive	1.18194	-	58577773	58575423	cg06991967	chr1_58473830_C_A_b38	Neu	positive	0.513585	58395484	1
ENSG00000283445.1	chr1_58579131_C_T_b38	Monocytes	positive	1.14848	+	58715609	58771295	cg06991967	chr1_58473830_C_A_b38	Neu	positive	0.513585	58395484	1
ENSG00000283445.1	chr1_58579131_C_T_b38	Monocytes	positive	1.14848	+	58715609	58771295	cg17502213	chr1_58542575_C_CA_b38	Neu	positive	-1.15271	58238663	1
ENSG00000138829.11	chr5_128542518_T_C_b38	Monocytes	positive	0.730153	-	128659185	128257909	cg23696863	chr5_128570865_A_G_b38	Neu	positive	0.563977	128513740	1
ENSG00000174238.14	chr17_1508303_C_T_b38	Monocytes	positive	0.559495	-	1562816	1517718	cg08686850	chr17_1526325_T_C_b38	Neu	positive	-0.44777	1533330	1
ENSG00000174238.14	chr17_1508303_C_T_b38	Monocytes	positive	0.559495	-	1562816	1517718	cg09822811	chr17_1508303_C_T_b38	Neu	positive	-0.99382	1555865	1
ENSG00000111231.8	chr12_110469768_C_G_b38	Monocytes	positive	0.599665	-	110469268	110452484	cg01061553	chr12_110267995_A_G_b38	Neu	positive	0.437137	110453662	1
ENSG00000198890.7	chr1_107053821_A_G_b38	Monocytes	positive	0.625637	+	107056679	107059294	cg00944433	chr1_107050579_T_A_b38	Neu	positive	0.699066	107056419	1
ENSG00000214401.4	chr17_45611539_A_G_b38	Monocytes	positive	0.772826	+	46193576	46196723	cg12609785	chr17_45606843_C_G_b38	Neu	positive	1.00714	45583505	1
ENSG00000214401.4	chr17_45611539_A_G_b38	Monocytes	positive	0.772826	+	46193576	46196723	cg00916973	chr17_45611539_A_G_b38	Neu	positive	-0.74692	45503095	1
ENSG00000128973.12	chr15_68207323_G_A_b38	Monocytes	positive	0.751529	-	68257131	68206992	cg09116975	chr15_68230512_G_A_b38	Neu	positive	-1.09864	68233116	1
ENSG00000176485.11	chr11_63611877_G_A_b38	Monocytes	positive	0.69186	-	63616883	63573195	cg22380508	chr11_63608018_C_G_b38	Neu	positive	-0.222976	63613672	1
ENSG00000139350.11	chr12_96889014_C_T_b38	Monocytes	positive	-0.334077	+	96907223	96953777	cg00481382	chr12_96923314_T_C_b38	Neu	positive	1.21635	96910634	1
ENSG00000139350.11	chr12_96889014_C_T_b38	Monocytes	positive	-0.334077	+	96907223	96953777	cg23758309	chr12_96884400_T_G_b38	Neu	positive	-1.15448	96879522	1
ENSG00000122481.16	chr1_95272751_G_T_b38	Monocytes	positive	-0.288766	+	95234155	95247225	cg24152638	chr1_95220735_T_C_b38	Neu	positive	0.842499	94903590	1
ENSG00000246082.2	chr3_131361797_G_A_b38	Monocytes	positive	-0.976015	+	131361898	131365122	cg17303851	chr3_131361340_A_G_b38	Neu	positive	0.798555	131381107	1
ENSG00000246082.2	chr3_131361797_G_A_b38	Monocytes	positive	-0.976015	+	131361898	131365122	cg22575379	chr3_131361797_G_A_b38	Neu	positive	1.30613	131361391	1
ENSG00000075413.17	chr14_103374959_C_T_b38	Monocytes	positive	-0.54948	+	103385392	103503831	cg22035305	chr14_103380379_G_A_b38	Neu	positive	1.1301	103378323	1
ENSG00000075413.17	chr14_103374959_C_T_b38	Monocytes	positive	-0.54948	+	103385392	103503831	cg26269286	chr14_103367332_A_T_b38	Neu	positive	0.178814	103382645	1
ENSG00000103249.17	chr16_1444370_CT_C_b38	Monocytes	positive	-0.230179	-	1475580	1444935	cg07622957	chr16_1448509_T_C_b38	Neu	positive	-1.07741	1453661	1
ENSG00000107798.17	chr10_89245129_A_G_b38	Monocytes	positive	0.678668	-	89414557	89213569	cg12555086	chr10_89245129_A_G_b38	Neu	positive	-0.953588	89242833	1
ENSG00000263503.1	chr17_46200110_C_CTTTAG_b38	Monocytes	positive	0.749208	-	45602340	45600869	cg06721910	chr17_46048999_C_T_b38	Neu	positive	-0.577451	46146236	1
ENSG00000263503.1	chr17_46200110_C_CTTTAG_b38	Monocytes	positive	0.749208	-	45602340	45600869	cg19832721	chr17_46169798_A_G_b38	Neu	positive	1.31554	46172500	1
ENSG00000168653.10	chr1_39027946_T_C_b38	Monocytes	positive	-0.463112	+	39026318	39034636	cg05005073	chr1_39027946_T_C_b38	Neu	positive	-0.987731	39047654	1
ENSG00000178252.17	chr3_49102533_G_A_b38	Monocytes	positive	-0.56628	+	49007062	49015953	cg12825042	chr3_48685869_G_C_b38	Neu	positive	-0.995627	48856706	1
ENSG00000113504.20	chr5_1107313_C_A_b38	Monocytes	positive	-0.827212	-	1112035	1050376	cg00346376	chr5_1113371_T_G_b38	Neu	positive	0.187018	1109974	1
ENSG00000113504.20	chr5_1107313_C_A_b38	Monocytes	positive	-0.827212	-	1112035	1050376	cg21123417	chr5_1104823_C_T_b38	Neu	positive	1.04323	1103338	1
ENSG00000113504.20	chr5_1107313_C_A_b38	Monocytes	positive	-0.827212	-	1112035	1050376	cg11677852	chr5_1107313_C_A_b38	Neu	positive	0.364088	1108761	1
ENSG00000141030.12	chr17_17285014_AG_A_b38	Monocytes	positive	0.232068	-	17281293	17246820	cg21908344	chr17_17271859_C_T_b38	Neu	positive	-0.568173	17281746	1
ENSG00000141030.12	chr17_17285014_AG_A_b38	Monocytes	positive	0.232068	-	17281293	17246820	cg14865086	chr17_17285014_AG_A_b38	Neu	positive	-0.953539	17276048	1
ENSG00000142207.6	chr21_32390469_GT_G_b38	Monocytes	positive	0.809211	-	32393026	32311018	cg13320632	chr21_32390469_GT_G_b38	Neu	positive	-0.55834	32372155	1
ENSG00000125871.13	chr20_17936529_T_A_b38	Monocytes	positive	-1.02239	+	17968913	17991122	cg00997647	chr20_17936529_T_A_b38	Neu	positive	1.00478	17970322	1
ENSG00000163485.16	chr1_203119647_T_C_b38	Monocytes	positive	-0.760648	+	203090654	203167405	cg14873633	chr1_203108671_A_G_b38	Neu	positive	-0.509809	203121036	1
ENSG00000188404.8	chr1_169696491_T_C_b38	Monocytes	positive	-0.403078	-	169711698	169690667	cg24470588	chr1_169697456_A_T_b38	Neu	positive	0.826735	169708399	1
ENSG00000188404.8	chr1_169696491_T_C_b38	Monocytes	positive	-0.403078	-	169711698	169690667	cg07001450	chr1_169696491_T_C_b38	Neu	positive	1.21651	169696323	1
ENSG00000162704.15	chr1_183596662_G_A_b38	Monocytes	positive	0.327613	-	183635757	183620846	cg04041654	chr1_183678642_G_A_b38	Neu	positive	-0.298357	183610335	1
ENSG00000196526.10	chr4_7932212_G_A_b38	Monocytes	positive	1.13148	-	7939926	7758714	cg13534536	chr4_7930346_T_C_b38	Neu	positive	-1.2004	7936577	1
ENSG00000196526.10	chr4_7932212_G_A_b38	Monocytes	positive	1.13148	-	7939926	7758714	cg19473989	chr4_7932212_G_A_b38	Neu	positive	-0.995551	7910657	1
ENSG00000111846.16	chr6_10523593_G_C_b38	Monocytes	positive	-0.66916	+	10492223	10629368	cg13223677	chr6_10528561_T_C_b38	Neu	positive	1.00686	10534540	1
ENSG00000196209.12	chr20_1482244_G_T_b38	Monocytes	positive	-0.555956	-	1491587	1470741	cg00572387	chr20_1497783_C_T_b38	Neu	positive	1.29379	1492268	1
ENSG00000164300.16	chr5_80127170_C_T_b38	Monocytes	positive	0.27884	-	80256079	80111651	cg16972032	chr5_80127170_C_T_b38	Neu	positive	-1.0752	80127354	1
ENSG00000204054.13	chr9_129485851_A_G_b38	Monocytes	positive	0.533012	+	129483451	129513686	cg13523245	chr9_129485851_A_G_b38	Neu	positive	-0.764564	129491105	1
ENSG00000177409.11	chr7_93169201_A_G_b38	Monocytes	positive	-0.335467	-	93148369	93130055	cg07530596	chr7_93169201_A_G_b38	Neu	positive	-0.58824	93333249	1
ENSG00000205464.11	chr5_82314861_G_A_b38	Monocytes	positive	-0.631478	+	82279462	82386977	cg04313788	chr5_82314861_G_A_b38	Neu	positive	0.294597	82278895	1
ENSG00000136144.11	chr13_49534721_A_G_b38	Monocytes	positive	0.414686	-	49585583	49531946	cg17487741	chr13_49534721_A_G_b38	Neu	positive	-0.461653	49532890	1
ENSG00000127838.13	chr2_218324115_C_T_b38	Monocytes	positive	0.521835	+	218270392	218346793	cg18259342	chr2_218317758_G_A_b38	Neu	positive	-0.664609	218320136	1
ENSG00000143401.14	chr1_150216942_CCT_C_b38	Monocytes	positive	0.161829	-	150236156	150218417	cg13037791	chr1_150216942_CCT_C_b38	Neu	positive	-0.50676	150389547	1
ENSG00000198933.9	chr17_47713757_T_G_b38	Monocytes	positive	-0.714951	+	47694081	47712050	cg10660903	chr17_47687883_T_C_b38	Neu	positive	0.238934	47230240	1
ENSG00000198933.9	chr17_47713757_T_G_b38	Monocytes	positive	-0.714951	+	47694081	47712050	cg12343953	chr17_47693671_G_A_b38	Neu	positive	0.32318	47244603	1
ENSG00000214174.8	chr17_65005296_A_G_b38	Monocytes	positive	0.719246	-	64975576	64966550	cg03181493	chr17_64977451_A_G_b38	Neu	positive	0.830666	64995910	1
ENSG00000211946.3	chr14_106067275_G_A_b38	Monocytes	positive	0.386011	-	106211453	106210936	cg06026296	chr14_106066331_C_T_b38	Neu	positive	-0.673187	106236017	1
ENSG00000167264.17	chr16_68127065_G_T_b38	Monocytes	positive	0.56687	+	67987746	68079320	cg02184558	chr16_68035066_T_TTC_b38	Neu	positive	1.20504	68070553	1
ENSG00000186470.13	chr6_26338903_A_G_b38	Monocytes	positive	-0.92505	+	26365159	26378320	cg14345882	chr6_26309680_G_A_b38	Neu	positive	0.914288	26364565	1
ENSG00000106565.17	chr7_150783999_C_A_b38	Monocytes	positive	-1.02299	-	150801360	150791285	cg23533927	chr7_150783999_C_A_b38	Neu	positive	0.567428	150851846	1
ENSG00000149177.12	chr11_48084722_T_C_b38	Monocytes	positive	-0.0868241	+	47980558	48170841	cg03808749	chr11_48062499_C_T_b38	Neu	positive	-0.88107	48081100	1
ENSG00000186469.8	chr14_51866493_C_T_b38	Monocytes	positive	-0.09595	+	51826195	51979342	cg26611815	chr14_51866493_C_T_b38	Neu	positive	0.975534	51862439	1
ENSG00000224183.1	chr1_25393810_C_T_b38	Monocytes	positive	-0.492907	-	25294643	25294164	cg03362483	chr1_25390648_C_T_b38	Neu	positive	0.747542	25520197	1
ENSG00000166501.12	chr16_23850892_A_T_b38	Monocytes	positive	0.461468	+	23836001	24220611	cg19156769	chr16_23853269_T_C_b38	Neu	positive	-1.03491	23855000	1
ENSG00000166501.12	chr16_23850892_A_T_b38	Monocytes	positive	0.461468	+	23836001	24220611	cg04550430	chr16_23850892_A_T_b38	Neu	positive	-0.945185	23857751	1
ENSG00000159720.11	chr16_67438352_G_C_b38	Monocytes	positive	-0.499753	-	67481237	67438019	cg01930719	chr16_67301066_A_G_b38	Neu	positive	0.147082	67541659	1
ENSG00000172270.18	chr19_563639_T_C_b38	Monocytes	positive	-0.33524	+	571277	583493	cg20110079	chr19_563639_T_C_b38	Neu	positive	1.21454	558869	1
ENSG00000204160.11	chr1_26929413_CA_C_b38	Monocytes	positive	0.394475	+	26826710	26857602	cg10085977	chr1_26894030_T_G_b38	Neu	positive	-0.794546	26828008	1
ENSG00000154803.12	chr17_17241540_C_G_b38	Monocytes	positive	0.259897	-	17237182	17212212	cg14865086	chr17_17285014_AG_A_b38	Neu	positive	-0.953539	17276048	1
ENSG00000135929.8	chr2_218801654_T_C_b38	Monocytes	positive	0.384631	+	218781756	218815293	cg02176678	chr2_218803488_C_T_b38	Neu	positive	-0.4715	218711816	1
ENSG00000135929.8	chr2_218801654_T_C_b38	Monocytes	positive	0.384631	+	218781756	218815293	cg15247335	chr2_218779902_T_G_b38	Neu	positive	-0.296894	218736077	1
ENSG00000176393.10	chr1_201980910_G_A_b38	Monocytes	positive	0.573135	+	201982372	202006147	cg12479090	chr1_201987177_A_G_b38	Neu	positive	0.929045	201983673	1
ENSG00000157303.10	chr9_93033577_A_C_b38	Monocytes	positive	-0.230336	+	93058688	93085138	cg03164696	chr9_93034815_G_A_b38	Neu	positive	0.92325	93034086	1
ENSG00000120071.13	chr17_45611539_A_G_b38	Monocytes	positive	0.554409	-	46225389	46029916	cg12609785	chr17_45606843_C_G_b38	Neu	positive	1.00714	45583505	1
ENSG00000120071.13	chr17_45611539_A_G_b38	Monocytes	positive	0.554409	-	46225389	46029916	cg00916973	chr17_45611539_A_G_b38	Neu	positive	-0.74692	45503095	1
ENSG00000219626.8	chr2_24064728_G_A_b38	Monocytes	positive	-0.319393	+	24076526	24169640	cg08965143	chr2_24066617_T_C_b38	Neu	positive	0.480614	24085376	1
ENSG00000219626.8	chr2_24064728_G_A_b38	Monocytes	positive	-0.319393	+	24076526	24169640	cg03960488	chr2_24063319_C_T_b38	Neu	positive	0.078695	23641325	1
ENSG00000260997.1	chr7_44986581_G_A_b38	Monocytes	positive	0.532234	-	44960909	44958999	cg07129215	chr7_45053680_C_T_b38	Neu	positive	-0.424105	45024374	1
ENSG00000108582.11	chr17_30347508_G_T_b38	Monocytes	positive	-0.145633	+	30378905	30469989	cg21989425	chr17_30356734_C_T_b38	Neu	positive	0.895499	30340423	1
ENSG00000183044.11	chr16_8612344_T_C_b38	Monocytes	positive	0.37896	+	8674565	8784575	cg17001526	chr16_8612989_C_A_b38	Neu	positive	0.737231	8621565	1
ENSG00000225231.1	chr12_9919337_G_A_b38	Monocytes	positive	0.707479	-	9943495	9936579	cg24299306	chr12_9938223_A_G_b38	Neu	positive	-0.653719	9943553	1
ENSG00000167077.12	chr22_41782036_C_T_b38	Monocytes	positive	0.150623	+	41699499	41799456	cg14032729	chr22_41571866_C_T_b38	Neu	positive	-0.405692	41781014	1
ENSG00000167077.12	chr22_41782036_C_T_b38	Monocytes	positive	0.150623	+	41699499	41799456	cg10386501	chr22_41645306_A_C_b38	Neu	positive	-0.90111	41763244	1
ENSG00000167077.12	chr22_41782036_C_T_b38	Monocytes	positive	0.150623	+	41699499	41799456	cg06850241	chr22_41695023_A_AAG_b38	Neu	positive	0.572658	41449210	1
ENSG00000188976.10	chr1_968046_C_T_b38	Monocytes	positive	-0.194233	-	959309	944204	cg21830050	chr1_936972_G_C_b38	Neu	positive	0.491035	955813	1
ENSG00000188976.10	chr1_968046_C_T_b38	Monocytes	positive	-0.194233	-	959309	944204	cg02452688	chr1_938178_G_T_b38	Neu	positive	-0.477238	958034	1
ENSG00000187741.14	chr16_89753524_G_A_b38	Monocytes	positive	-0.29709	-	89816657	89737549	cg17719780	chr16_89731219_C_T_b38	Neu	positive	-0.365159	89770659	1
ENSG00000203666.12	chr1_245043902_C_CTT_b38	Monocytes	positive	-0.739166	+	244969705	245127164	cg13545732	chr1_245048715_T_C_b38	Neu	positive	0.226041	245095223	1
ENSG00000183726.10	chr1_25393810_C_T_b38	Monocytes	positive	-0.137636	+	25337917	25362361	cg03362483	chr1_25390648_C_T_b38	Neu	positive	0.747542	25520197	1
ENSG00000198648.10	chr2_168181516_TA_T_b38	Monocytes	positive	-0.275716	-	168248141	167954020	cg03792447	chr2_168139891_G_T_b38	Neu	positive	0.772474	168185387	1
ENSG00000215256.3	chr14_23951943_C_T_b38	Monocytes	positive	-0.764071	-	23988839	23938731	cg01878807	chr14_23956218_C_G_b38	Neu	positive	0.973219	23953159	1
ENSG00000197375.12	chr5_132387596_T_C_b38	Monocytes	positive	-0.450009	+	132369752	132395614	cg20512303	chr5_132387596_T_C_b38	Neu	positive	0.325767	132257266	1
ENSG00000238083.7	chr17_46200110_C_CTTTAG_b38	Monocytes	positive	0.773502	+	46511511	46555650	cg06721910	chr17_46048999_C_T_b38	Neu	positive	-0.577451	46146236	1
ENSG00000238083.7	chr17_46200110_C_CTTTAG_b38	Monocytes	positive	0.773502	+	46511511	46555650	cg19832721	chr17_46169798_A_G_b38	Neu	positive	1.31554	46172500	1
ENSG00000106785.14	chr9_98120227_A_G_b38	Monocytes	positive	-0.338981	-	98119212	98069275	cg08288523	chr9_98120227_A_G_b38	Neu	positive	0.682012	98121990	1
ENSG00000168874.12	chr2_85705880_C_T_b38	Monocytes	positive	0.616651	+	85751344	85788066	cg12636775	chr2_85707529_T_C_b38	Neu	positive	-0.351621	85706235	1
ENSG00000100298.15	chr22_39094963_G_A_b38	Monocytes	positive	-0.446999	+	39097224	39104067	cg24572003	chr22_39093346_G_T_b38	Neu	positive	0.717893	39090695	1
ENSG00000230521.1	chr6_29716631_TTTAATTTTGC_T_b38	Monocytes	positive	-0.303758	-	29888268	29887294	cg23606396	chr6_29745089_T_C_b38	Neu	positive	-0.338393	29750140	1
ENSG00000079337.15	chr12_47727052_G_T_b38	Monocytes	positive	0.367288	-	47771040	47734367	cg13322545	chr12_47734627_G_A_b38	Neu	positive	-0.109843	47767513	1
ENSG00000111490.12	chr12_64753591_T_C_b38	Monocytes	positive	0.260927	+	64781193	64881032	cg03708195	chr12_64766025_T_C_b38	Neu	positive	-0.0944741	64753029	1
ENSG00000111490.12	chr12_64753591_T_C_b38	Monocytes	positive	0.260927	+	64781193	64881032	cg03900021	chr12_64728516_G_C_b38	Neu	positive	1.01925	64730111	1
ENSG00000002549.12	chr4_17579994_T_A_b38	Monocytes	positive	-0.428401	+	17577192	17607972	cg02294690	chr4_17598214_G_A_b38	Neu	positive	0.947104	17580361	1
ENSG00000127399.14	chr7_150340727_T_G_b38	Monocytes	positive	0.455822	+	150322639	150338150	cg17279839	chr7_150344747_T_G_b38	Neu	positive	0.832356	150341509	1
ENSG00000127399.14	chr7_150340727_T_G_b38	Monocytes	positive	0.455822	+	150322639	150338150	cg19439768	chr7_150348213_G_A_b38	Neu	positive	0.58631	150373615	1
ENSG00000114770.16	chr3_183957527_T_C_b38	Monocytes	positive	-0.388777	-	184018015	183919934	cg01324343	chr3_184008856_T_C_b38	Neu	positive	1.07966	184017224	1
ENSG00000102858.12	chr16_4675449_T_C_b38	Monocytes	positive	0.381193	+	4616493	4690974	cg01922891	chr16_4665011_C_T_b38	Neu	positive	-0.667953	4664646	1
ENSG00000172780.16	chr3_129188663_C_A_b38	Monocytes	positive	0.492315	-	129122801	129087569	cg09318780	chr3_129177673_T_A_b38	Neu	positive	-0.519263	129082236	1
ENSG00000239713.8	chr22_39116566_C_T_b38	Monocytes	positive	-0.307821	+	39077005	39087743	cg24572003	chr22_39093346_G_T_b38	Neu	positive	0.717893	39090695	1
ENSG00000278879.1	chr11_74861965_G_A_b38	Monocytes	positive	0.679356	-	74832510	74830574	cg02673002	chr11_74861965_G_A_b38	Neu	positive	-0.917594	74748272	1
ENSG00000124587.13	chr6_42960723_C_T_b38	Monocytes	positive	0.972663	-	42979220	42963870	cg13397359	chr6_42988011_T_C_b38	Neu	positive	0.521671	42960737	1
ENSG00000174606.13	chr1_213131630_A_G_b38	Monocytes	positive	-0.132838	-	213015826	212992182	cg22992797	chr1_213002716_G_A_b38	Neu	positive	0.96399	213008647	1
ENSG00000135074.15	chr5_157518140_T_C_b38	Monocytes	positive	0.664716	-	157575775	157395534	cg00764772	chr5_157508426_T_A_b38	Neu	positive	0.60115	157494544	1
ENSG00000182173.12	chr17_75548267_A_G_b38	Monocytes	positive	-0.136725	+	75516060	75524739	cg22455529	chr17_75438665_T_C_b38	Neu	positive	0.721778	75499272	1
ENSG00000182173.12	chr17_75548267_A_G_b38	Monocytes	positive	-0.136725	+	75516060	75524739	cg25649188	chr17_75512335_C_T_b38	Neu	positive	0.374808	75503836	1
ENSG00000076944.15	chr19_7650065_G_C_b38	Monocytes	positive	0.0545617	+	7636881	7647873	cg15576517	chr19_7647699_T_G_b38	Neu	positive	-0.754039	7646267	1
ENSG00000143252.14	chr1_161394100_T_C_b38	Monocytes	positive	-0.461005	+	161314257	161375340	cg22661494	chr1_161318171_CA_C_b38	Neu	positive	1.33725	161368038	1
ENSG00000196756.11	chr20_38411969_G_C_b38	Monocytes	positive	0.700661	-	38435353	38420588	cg26057976	chr20_38414563_G_A_b38	Neu	positive	0.722405	38408780	1
ENSG00000002933.7	chr7_150783999_C_A_b38	Monocytes	positive	-1.0329	+	150800403	150805120	cg23533927	chr7_150783999_C_A_b38	Neu	positive	0.567428	150851846	1
ENSG00000101290.13	chr20_5222188_T_C_b38	Monocytes	positive	-0.150359	+	5126786	5197887	cg13251528	chr20_5152764_T_C_b38	Neu	positive	-0.868202	5147498	1
ENSG00000162302.12	chr11_64407287_G_T_b38	Monocytes	positive	-0.188122	+	64359148	64372215	cg21425519	chr11_64391211_C_T_b38	Neu	positive	-0.424663	64392804	1
ENSG00000162302.12	chr11_64407287_G_T_b38	Monocytes	positive	-0.188122	+	64359148	64372215	cg24466850	chr11_64402966_G_A_b38	Neu	positive	0.8795	64385561	1
ENSG00000196268.11	chr19_21597840_ATGTTATT_A_b38	Monocytes	positive	0.375086	+	21397119	21427573	cg21451455	chr19_21599642_GT_G_b38	Neu	positive	-0.92696	21627073	1
ENSG00000204001.9	chr9_136722643_T_C_b38	Monocytes	positive	-0.668019	-	136758543	136754386	cg13491139	chr9_136720934_A_G_b38	Neu	positive	-0.0781302	136732567	1
ENSG00000154642.10	chr21_17789198_A_G_b38	Monocytes	positive	-0.0958992	-	17819386	17788967	cg25917966	chr21_17782100_A_C_b38	Neu	positive	0.839547	17784825	1
ENSG00000035141.7	chr2_70294137_CG_C_b38	Monocytes	positive	-0.0883542	-	70302090	70295975	cg14351811	chr2_70303047_C_T_b38	Neu	positive	-0.592074	70321592	1
ENSG00000204644.9	chr6_29865069_C_A_b38	Monocytes	positive	0.403618	-	29681110	29672392	cg15671450	chr6_29865069_C_A_b38	Neu	positive	0.69787	29927339	1
ENSG00000103264.17	chr16_87365847_A_G_b38	Monocytes	positive	-0.211654	-	87392142	87326987	cg09338148	chr16_87365847_A_G_b38	Neu	positive	0.303242	87325510	1
ENSG00000128815.19	chr10_48762181_G_A_b38	Monocytes	positive	-0.369105	+	48684876	48982956	cg05014004	chr10_48762181_G_A_b38	Neu	positive	0.739681	48759170	1
ENSG00000155368.16	chr2_119397772_G_A_b38	Monocytes	positive	-0.137448	+	119366921	119372560	cg00435273	chr2_119355944_A_G_b38	Neu	positive	1.16495	119355922	1
ENSG00000136250.11	chr7_36729053_G_T_b38	Monocytes	positive	-0.380933	-	36724549	36512949	cg18826771	chr7_36725825_G_T_b38	Neu	positive	0.573265	36721226	1
ENSG00000184293.7	chr12_9733403_G_A_b38	Monocytes	positive	-0.568817	-	9733299	9715860	cg24191225	chr12_9736561_A_G_b38	Neu	positive	-0.96498	9733228	1
ENSG00000171617.13	chr5_74649172_G_A_b38	Monocytes	positive	0.775845	-	74641424	74627406	cg25617164	chr5_74649608_A_G_b38	Neu	positive	-0.912315	74630634	1
ENSG00000260078.3	chr16_53507186_C_T_b38	Monocytes	positive	0.317374	-	53373083	53364982	cg08681685	chr16_53507186_C_T_b38	Neu	positive	0.482213	53373682	1
ENSG00000163521.15	chr2_219243701_C_T_b38	Monocytes	positive	-1.02879	-	219245478	219236606	cg21893210	chr2_219243701_C_T_b38	Neu	positive	1.42493	219243685	1
ENSG00000184106.8	chr6_41226472_C_T_b38	Monocytes	positive	-0.788141	-	41217947	41208713	cg25555787	chr6_41227682_T_G_b38	Neu	positive	1.38008	41228401	1
ENSG00000236304.1	chr11_76657509_A_G_b38	Monocytes	positive	0.434056	+	76657056	76663866	cg17970043	chr11_76657509_A_G_b38	Neu	positive	1.23084	76657483	1
ENSG00000121716.20	chr7_100498041_C_T_b38	Monocytes	positive	0.498431	+	100352176	100367733	cg14587961	chr7_100308061_A_G_b38	Neu	positive	0.298643	100393900	1
ENSG00000247157.6	chr12_10890433_A_G_b38	Monocytes	positive	-0.638316	+	11548030	11590369	cg12791554	chr12_10892913_T_G_b38	Neu	positive	0.105906	10999023	1
ENSG00000247157.6	chr12_10890433_A_G_b38	Monocytes	positive	-0.638316	+	11548030	11590369	cg19130626	chr12_11171340_G_C_b38	Neu	positive	-0.972892	11555895	1
ENSG00000073464.11	chrX_10173460_G_C_b38	Monocytes	positive	-0.218003	+	10156945	10237660	cg10775576	chrX_10166493_A_G_b38	Neu	positive	0.6285	10156293	1
ENSG00000079482.12	chrX_68413399_A_G_b38	Monocytes	positive	0.478117	-	68433913	68042344	cg08046689	chrX_68419351_T_C_b38	Neu	positive	-0.427614	68416944	1
ENSG00000187164.19	chr10_116997843_A_C_b38	Monocytes	positive	-0.599141	-	117126586	116881482	cg00750430	chr10_117017860_C_T_b38	Neu	positive	0.562148	116894639	1
ENSG00000239697.10	chr17_7538439_C_T_b38	Monocytes	positive	0.19965	+	7548891	7557890	cg02909738	chr17_7536409_T_C_b38	Neu	positive	0.870407	7555548	1
ENSG00000136197.12	chr7_42912337_G_T_b38	Monocytes	positive	-0.562644	-	42912305	42908726	cg23091673	chr7_42917866_ATT_A_b38	Neu	positive	-0.34195	42903302	1
ENSG00000135677.10	chr12_64742413_T_C_b38	Monocytes	positive	0.0386151	-	64759447	64713445	cg03708195	chr12_64766025_T_C_b38	Neu	positive	-0.0944741	64753029	1
ENSG00000135677.10	chr12_64742413_T_C_b38	Monocytes	positive	0.0386151	-	64759447	64713445	cg03900021	chr12_64728516_G_C_b38	Neu	positive	1.01925	64730111	1
ENSG00000072818.11	chr17_7331997_G_C_b38	Monocytes	positive	-0.0624189	+	7336529	7351478	cg20217592	chr17_7330793_C_G_b38	Neu	positive	-0.727713	7350202	1
ENSG00000096717.11	chr10_67826700_T_A_b38	Monocytes	positive	-0.23107	+	67884669	67918390	cg12159502	chr10_67842519_C_G_b38	Neu	positive	0.916832	67883789	1
ENSG00000223797.5	chr3_40394399_A_G_b38	Monocytes	positive	0.367847	-	40453329	40313802	cg02782426	chr3_40382602_C_T_b38	Neu	positive	0.384483	40387495	1
ENSG00000177383.4	chr3_184709999_T_C_b38	Monocytes	positive	-0.499084	-	184712002	184710367	cg14007013	chr3_184710247_T_G_b38	Neu	positive	0.811313	184713269	1
ENSG00000180767.9	chr3_126510110_G_A_b38	Monocytes	positive	-0.504701	+	126524283	126543291	cg09855332	chr3_126510110_G_A_b38	Neu	positive	0.418977	126523536	1
ENSG00000110074.10	chr11_126299114_A_G_b38	Monocytes	positive	0.884532	+	126269055	126278131	cg00617979	chr11_126299114_A_G_b38	Neu	positive	-0.215529	126211475	1
ENSG00000175164.13	chr9_133242881_C_G_b38	Monocytes	positive	0.2412	-	133275214	133250401	cg14440550	chr9_133242881_C_G_b38	Neu	positive	-0.706743	133255731	1
ENSG00000261349.1	chr1_25393810_C_T_b38	Monocytes	positive	-0.369876	-	25267136	25266102	cg03362483	chr1_25390648_C_T_b38	Neu	positive	0.747542	25520197	1
ENSG00000257433.5	chr12_47683658_G_C_b38	Monocytes	positive	1.00013	+	47706085	47742294	cg14506158	chr12_47713564_A_G_b38	Neu	positive	0.929491	47718135	1
ENSG00000230069.3	chr4_103021162_AG_A_b38	Monocytes	positive	-0.512999	-	102730721	102727274	cg12295576	chr4_103021341_A_G_b38	Neu	positive	-0.649221	103012454	1
ENSG00000184428.12	chr8_143363283_T_C_b38	Monocytes	positive	1.06884	-	143359979	143304384	cg19774973	chr8_143337860_T_C_b38	Neu	positive	1.34412	143338109	1
ENSG00000184428.12	chr8_143363283_T_C_b38	Monocytes	positive	1.06884	-	143359979	143304384	cg12188860	chr8_143346015_C_G_b38	Neu	positive	0.824035	143334315	1
ENSG00000184428.12	chr8_143363283_T_C_b38	Monocytes	positive	1.06884	-	143359979	143304384	cg03252369	chr8_143346550_C_A_b38	Neu	positive	0.605174	143345843	1
ENSG00000184428.12	chr8_143363283_T_C_b38	Monocytes	positive	1.06884	-	143359979	143304384	cg14002258	chr8_143363283_T_C_b38	Neu	positive	0.94237	143350104	1
ENSG00000198336.9	chr17_46977440_A_C_b38	Monocytes	positive	-0.666647	+	47200446	47223679	cg25136769	chr17_46973763_A_G_b38	Neu	positive	0.550901	47220447	1
ENSG00000092036.18	chr14_22898976_C_A_b38	Monocytes	positive	0.41378	-	22957161	22946228	cg06822102	chr14_22900085_C_G_b38	Neu	positive	-0.359442	22879082	1
ENSG00000147894.14	chr9_27559999_T_A_b38	Monocytes	positive	0.216427	-	27573866	27546545	cg01126010	chr9_27559999_T_A_b38	Neu	positive	-0.612109	27564906	1
ENSG00000040199.18	chr16_71740993_T_G_b38	Monocytes	positive	-0.193074	-	71724701	71637835	cg06707899	chr16_71740993_T_G_b38	Neu	positive	-0.47194	71727128	1
ENSG00000171860.4	chr12_8058101_A_G_b38	Monocytes	positive	0.946569	-	8066471	8058302	cg09643054	chr12_8058101_A_G_b38	Neu	positive	-0.995422	8058618	1
ENSG00000214941.7	chr17_16029313_T_C_b38	Monocytes	positive	0.270013	-	15999717	15976560	cg03901846	chr17_15993277_T_C_b38	Neu	positive	0.118457	15981415	1
ENSG00000214941.7	chr17_16029313_T_C_b38	Monocytes	positive	0.270013	-	15999717	15976560	cg08857745	chr17_16025571_A_G_b38	Neu	positive	0.891184	15972601	1
ENSG00000106077.18	chr7_73736890_G_C_b38	Monocytes	positive	-0.428763	-	73738867	73736094	cg01679206	chr7_73829952_G_A_b38	Neu	positive	1.12136	73838719	1
ENSG00000106077.18	chr7_73736890_G_C_b38	Monocytes	positive	-0.428763	-	73738867	73736094	cg08665162	chr7_73857924_TG_T_b38	Neu	positive	-0.126473	73861250	1
ENSG00000106077.18	chr7_73736890_G_C_b38	Monocytes	positive	-0.428763	-	73738867	73736094	cg17240725	chr7_73734972_G_A_b38	Neu	positive	1.23051	73735026	1
ENSG00000133574.9	chr7_150580299_T_C_b38	Monocytes	positive	0.119761	+	150567277	150573955	cg08960815	chr7_150556230_A_G_b38	Neu	positive	-0.867384	150567679	1
ENSG00000188511.12	chr22_49669348_T_C_b38	Monocytes	positive	0.73761	-	49657542	49414524	cg26822754	chr22_49657199_G_A_b38	Neu	positive	0.632307	49570832	1
ENSG00000188511.12	chr22_49669348_T_C_b38	Monocytes	positive	0.73761	-	49657542	49414524	cg26657423	chr22_49669348_T_C_b38	Neu	positive	0.77448	49600872	1
ENSG00000196664.4	chrX_12873841_A_G_b38	Monocytes	positive	0.269306	+	12867083	12890380	cg24735671	chrX_12873841_A_G_b38	Neu	positive	-0.332375	12865641	1
ENSG00000144559.10	chr3_11830424_T_C_b38	Monocytes	positive	-0.491413	-	11846919	11790442	cg04748264	chr3_11805825_C_G_b38	Neu	positive	-0.861072	11808490	1
ENSG00000187010.19	chr1_25393810_C_T_b38	Monocytes	positive	-0.300502	+	25272393	25330445	cg03362483	chr1_25390648_C_T_b38	Neu	positive	0.747542	25520197	1
ENSG00000160856.20	chr1_157718252_G_A_b38	Monocytes	positive	0.203762	-	157700857	157674321	cg17134153	chr1_157718252_G_A_b38	Neu	positive	-0.121649	157700538	1
ENSG00000047365.11	chr4_36338650_T_C_b38	Monocytes	positive	-0.262291	-	36244509	35948221	cg20916656	chr4_36340451_G_A_b38	Neu	positive	0.910243	36348843	1
ENSG00000234608.7	chr12_111758807_C_T_b38	Monocytes	positive	0.418648	-	111842902	111839764	cg27393610	chr12_111758807_C_T_b38	Neu	positive	-0.56535	112006157	1
ENSG00000137714.2	chr11_110464278_A_C_b38	Monocytes	positive	0.191357	+	110429883	110464881	cg06412315	chr11_110417449_G_A_b38	Neu	positive	0.803351	110426113	1
ENSG00000012779.10	chr10_45322581_T_TAAC_b38	Monocytes	positive	0.149807	+	45374176	45446119	cg15590007	chr10_45332566_G_A_b38	Neu	positive	0.88498	45374772	1
ENSG00000142599.17	chr1_8678076_A_G_b38	Monocytes	positive	0.251126	-	8817643	8352397	cg16484858	chr1_8444361_C_A_b38	Neu	positive	-0.981666	8424634	1
ENSG00000167815.11	chr19_12812911_A_G_b38	Monocytes	positive	-0.393126	-	12801859	12796820	cg23899408	chr19_12766150_G_C_b38	Neu	positive	1.32669	12766374	1
ENSG00000180104.15	chr5_476238_C_T_b38	Monocytes	positive	-0.254925	+	443158	471937	cg26850624	chr5_418698_G_C_b38	Neu	positive	-0.840411	429444	1
ENSG00000163069.12	chr4_51862158_G_T_b38	Monocytes	positive	-0.317223	-	52038482	52020706	cg07736327	chr4_51906818_T_C_b38	Neu	positive	1.06588	51906803	1
ENSG00000163069.12	chr4_51862158_G_T_b38	Monocytes	positive	-0.317223	-	52038482	52020706	cg04076461	chr4_51824515_ATTGT_A_b38	Neu	positive	0.691586	51909290	1
ENSG00000140993.10	chr16_3315733_C_T_b38	Monocytes	positive	0.330292	-	3305729	3298832	cg16428517	chr16_3325399_A_G_b38	Neu	positive	-0.79493	3267428	1
ENSG00000140993.10	chr16_3315733_C_T_b38	Monocytes	positive	0.330292	-	3305729	3298832	cg04519177	chr16_3307694_C_T_b38	Neu	positive	-0.753621	3264928	1
ENSG00000004809.13	chr6_110488606_G_A_b38	Monocytes	positive	-0.782954	-	110476641	110424687	cg24091303	chr6_110488606_G_A_b38	Neu	positive	0.759395	110483766	1
ENSG00000224635.1	chr20_38408984_A_AT_b38	Monocytes	positive	0.696608	-	38416797	38406011	cg26057976	chr20_38414563_G_A_b38	Neu	positive	0.722405	38408780	1
ENSG00000239779.6	chr2_74587964_TA_T_b38	Monocytes	positive	-0.0768755	+	74458329	74460891	cg04564805	chr2_74703609_G_A_b38	Neu	positive	0.337748	74703655	1
ENSG00000196411.9	chr7_100797381_G_C_b38	Monocytes	positive	-0.301546	-	100827521	100802565	cg27396824	chr7_100790419_A_G_b38	Neu	positive	-0.888636	100794177	1
ENSG00000134255.13	chr1_111194776_G_A_b38	Monocytes	positive	0.0842649	+	111139627	111185102	cg16970289	chr1_111191102_G_C_b38	Neu	positive	-1.03322	111190676	1
ENSG00000007545.15	chr16_1673017_T_C_b38	Monocytes	positive	0.266859	+	1612325	1677908	cg17675080	chr16_1533633_T_C_b38	Neu	positive	0.54166	1555066	1
ENSG00000069966.18	chr15_52154003_G_A_b38	Monocytes	positive	0.250952	-	52191369	52115105	cg17573807	chr15_52154003_G_A_b38	Neu	positive	0.236538	52191376	1
ENSG00000165879.8	chr10_97399708_C_A_b38	Monocytes	positive	0.139993	+	97319267	97321915	cg13630239	chr10_97369226_G_A_b38	Neu	positive	-0.731233	97356790	1
ENSG00000160789.19	chr1_156117073_A_C_b38	Monocytes	positive	0.595326	+	156082573	156140089	cg07737038	chr1_156124576_T_C_b38	Neu	positive	-1.354	156124872	1
ENSG00000134463.14	chr10_11753602_A_C_b38	Monocytes	positive	-0.362643	+	11742366	11764070	cg05991820	chr10_11753602_A_C_b38	Neu	positive	0.742685	11743162	1
ENSG00000118579.12	chr4_17565890_C_T_b38	Monocytes	positive	-0.158271	+	17614631	17634105	cg02294690	chr4_17598214_G_A_b38	Neu	positive	0.947104	17580361	1
ENSG00000093072.15	chr22_17225757_T_C_b38	Monocytes	positive	0.194213	-	17221989	17178790	cg23024727	chr22_17225545_A_G_b38	Neu	positive	-0.372954	17222668	1
ENSG00000198502.5	chr6_32444069_C_G_b38	Monocytes	positive	-0.561888	-	32530287	32517343	cg10632894	chr6_32444069_C_G_b38	Neu	positive	0.356561	32584676	1
ENSG00000152348.15	chr5_82314861_G_A_b38	Monocytes	positive	-0.627519	+	81972025	82276857	cg04313788	chr5_82314861_G_A_b38	Neu	positive	0.294597	82278895	1
ENSG00000165475.13	chr13_20511612_A_T_b38	Monocytes	positive	0.158828	-	20525857	20403667	cg11153375	chr13_20525515_T_C_b38	Neu	positive	0.748767	20538808	1
ENSG00000106404.13	chr7_101240692_C_T_b38	Monocytes	positive	0.642556	-	101238820	101232092	cg22188918	chr7_101250062_G_C_b38	Neu	positive	1.39433	101238894	1
ENSG00000266412.5	chr10_45951732_A_G_b38	Monocytes	positive	-0.176983	-	46030714	46005088	cg25308531	chr10_45951732_A_G_b38	Neu	positive	0.433477	46020433	1
ENSG00000168268.10	chr3_52541815_G_A_b38	Monocytes	positive	-0.294867	-	52535054	52524385	cg19225036	chr3_52600076_C_T_b38	Neu	positive	0.171591	52552327	1
ENSG00000168268.10	chr3_52541815_G_A_b38	Monocytes	positive	-0.294867	-	52535054	52524385	cg03554028	chr3_52793899_C_T_b38	Neu	positive	0.390668	52497904	1
ENSG00000205060.10	chr7_134295043_T_C_b38	Monocytes	positive	-0.350779	-	134317051	134289332	cg03058016	chr7_134301144_A_G_b38	Neu	positive	-0.852384	134296449	1
ENSG00000157426.13	chr4_56323332_G_A_b38	Monocytes	positive	-0.410133	-	56387508	56338287	cg09943401	chr4_56323332_G_A_b38	Neu	positive	0.298663	56410429	1
ENSG00000221957.8	chr19_54851952_T_C_b38	Monocytes	positive	-0.343679	+	54832676	54848569	cg20176989	chr19_54851952_T_C_b38	Neu	positive	1.06686	54851195	1
ENSG00000164048.13	chr3_48291852_T_C_b38	Monocytes	positive	0.230044	+	48241100	48299253	cg06265786	chr3_48245275_C_T_b38	Neu	positive	0.603875	48256568	1
ENSG00000164048.13	chr3_48291852_T_C_b38	Monocytes	positive	0.230044	+	48241100	48299253	cg20734569	chr3_48268338_C_G_b38	Neu	positive	-0.820818	48306880	1
ENSG00000127124.14	chr1_41735252_G_A_b38	Monocytes	positive	0.0656525	-	42035925	41506365	cg20492868	chr1_41735252_G_A_b38	Neu	positive	-0.421265	41736377	1
ENSG00000185736.15	chr10_1263047_T_C_b38	Monocytes	positive	0.749015	-	1737476	1177318	cg15013136	chr10_1273193_G_GCTA_b38	Neu	positive	0.288049	1294477	1
ENSG00000185736.15	chr10_1263047_T_C_b38	Monocytes	positive	0.749015	-	1737476	1177318	cg15289253	chr10_1243002_G_C_b38	Neu	positive	-0.308245	1290672	1
ENSG00000185736.15	chr10_1263047_T_C_b38	Monocytes	positive	0.749015	-	1737476	1177318	cg06422309	chr10_1248503_T_C_b38	Neu	positive	0.714542	1310586	1
ENSG00000108592.16	chr17_63814024_G_A_b38	Monocytes	positive	0.510497	-	63830012	63819433	cg26933683	chr17_63909376_A_G_b38	Neu	positive	-0.383381	63841378	1
ENSG00000108592.16	chr17_63814024_G_A_b38	Monocytes	positive	0.510497	-	63830012	63819433	cg14705018	chr17_63909628_A_G_b38	Neu	positive	0.819717	63839547	1
ENSG00000264070.1	chr17_45626869_T_C_b38	Monocytes	positive	-0.592082	+	45585871	45586929	cg12609785	chr17_45606843_C_G_b38	Neu	positive	1.00714	45583505	1
ENSG00000264070.1	chr17_45626869_T_C_b38	Monocytes	positive	-0.592082	+	45585871	45586929	cg00916973	chr17_45611539_A_G_b38	Neu	positive	-0.74692	45503095	1
ENSG00000072694.20	chr1_161630801_T_C_b38	Monocytes	positive	-0.283459	+	161663147	161678654	cg18298815	chr1_161630801_T_C_b38	Neu	positive	-0.588421	161550199	1
ENSG00000140941.12	chr16_87375660_T_C_b38	Monocytes	positive	0.306056	+	87383995	87404779	cg00512563	chr16_87384100_G_A_b38	Neu	positive	-0.81123	87364434	1
ENSG00000140941.12	chr16_87375660_T_C_b38	Monocytes	positive	0.306056	+	87383995	87404779	cg09338148	chr16_87365847_A_G_b38	Neu	positive	0.303242	87325510	1
ENSG00000103121.8	chr16_81008937_A_T_b38	Monocytes	positive	0.102	-	81020270	80966448	cg16651780	chr16_81019914_T_A_b38	Neu	positive	0.452924	81004287	1
ENSG00000182670.13	chr21_37068207_GT_G_b38	Monocytes	positive	0.261227	+	37073226	37203112	cg21832243	chr21_37068207_GT_G_b38	Neu	positive	-0.551937	37071923	1
ENSG00000229043.2	chr7_1020448_A_C_b38	Monocytes	positive	-0.154789	+	1160374	1165267	cg15693483	chr7_1054872_T_C_b38	Neu	positive	0.969878	1062541	1
ENSG00000229043.2	chr7_1020448_A_C_b38	Monocytes	positive	-0.154789	+	1160374	1165267	cg00435616	chr7_1020448_A_C_b38	Neu	positive	-1.04889	1040837	1
ENSG00000033627.16	chr17_43054835_T_C_b38	Monocytes	positive	0.0674457	+	42458844	42522611	cg15419295	chr17_42934702_C_T_b38	Neu	positive	-0.124827	43125372	1
ENSG00000161643.12	chr19_49979653_C_T_b38	Monocytes	positive	-0.21228	+	49969673	49975814	cg27473053	chr19_49993229_C_G_b38	Neu	positive	0.665846	49969207	1
ENSG00000161643.12	chr19_49979653_C_T_b38	Monocytes	positive	-0.21228	+	49969673	49975814	cg11918822	chr19_50033786_C_T_b38	Neu	positive	0.485118	49976608	1
ENSG00000220267.1	chr6_88436741_T_C_b38	Monocytes	positive	-0.602938	-	88276989	88275882	cg08476006	chr6_88439063_T_A_b38	Neu	positive	1.3233	88443782	1
ENSG00000263335.1	chr16_15716524_G_T_b38	Monocytes	positive	0.732195	+	15726674	15732993	cg08214245	chr16_15716524_G_T_b38	Neu	positive	0.358821	15735439	1
ENSG00000197961.11	chr19_9308327_A_C_b38	Monocytes	positive	0.1664	-	9584533	9560353	cg22715321	chr19_9400890_T_C_b38	Neu	positive	-0.648935	9327103	1
ENSG00000237172.3	chr16_66904621_G_C_b38	Monocytes	positive	-0.0662585	-	67151214	67148105	cg21855244	chr16_66855767_C_T_b38	Neu	positive	-0.204226	66999824	1
ENSG00000272030.1	chr1_153651385_AAAC_A_b38	Monocytes	positive	-0.553751	-	153634397	153631438	cg05236424	chr1_153693443_T_TC_b38	Neu	positive	0.463119	153628354	1
ENSG00000272030.1	chr1_153651385_AAAC_A_b38	Monocytes	positive	-0.553751	-	153634397	153631438	cg06600229	chr1_153696202_C_G_b38	Neu	positive	0.420179	153688934	1
ENSG00000272030.1	chr1_153651385_AAAC_A_b38	Monocytes	positive	-0.553751	-	153634397	153631438	cg19335413	chr1_153631636_G_A_b38	Neu	positive	0.892826	153627336	1
ENSG00000133313.14	chr18_74497823_T_C_b38	Monocytes	positive	-0.416835	+	74495816	74523454	cg25817165	chr18_74497823_T_C_b38	Neu	positive	-1.26128	74499978	1
ENSG00000141027.20	chr17_16042632_A_G_b38	Monocytes	positive	-0.163455	-	16218185	16029157	cg03901846	chr17_15993277_T_C_b38	Neu	positive	0.118457	15981415	1
ENSG00000141027.20	chr17_16042632_A_G_b38	Monocytes	positive	-0.163455	-	16218185	16029157	cg08857745	chr17_16025571_A_G_b38	Neu	positive	0.891184	15972601	1
ENSG00000054967.12	chr11_73395363_C_T_b38	Monocytes	positive	0.0855414	+	73376264	73397472	cg26173447	chr11_73395363_C_T_b38	Neu	positive	-0.613322	73411445	1
ENSG00000112701.17	chr6_75535012_C_G_b38	Monocytes	positive	-0.288683	+	75601509	75718278	cg24105648	chr6_75539982_C_G_b38	Neu	positive	-0.374946	75473897	1
ENSG00000103245.13	chr16_718597_A_G_b38	Monocytes	positive	0.336403	-	741329	729753	cg10179297	chr16_740647_G_T_b38	Neu	positive	-0.532372	737799	1
ENSG00000103245.13	chr16_718597_A_G_b38	Monocytes	positive	0.336403	-	741329	729753	cg27144592	chr16_718597_A_G_b38	Neu	positive	0.715803	733916	1
ENSG00000224660.1	chr3_15253857_A_G_b38	Monocytes	positive	0.289492	+	15254184	15264493	cg03984122	chr3_15253857_A_G_b38	Neu	positive	-0.119569	15253262	1
ENSG00000182141.10	chr19_21597505_T_C_b38	Monocytes	positive	-0.16287	-	21329425	21291160	cg21451455	chr19_21599642_GT_G_b38	Neu	positive	-0.92696	21627073	1
ENSG00000187122.16	chr10_97322603_T_C_b38	Monocytes	positive	-0.330334	-	97185920	96998038	cg20702121	chr10_97315543_A_G_b38	Neu	positive	-0.225431	97330315	1
ENSG00000177807.8	chr1_160055435_G_A_b38	Monocytes	positive	0.569753	-	160070483	159998651	cg11789449	chr1_160063353_T_C_b38	Neu	positive	1.23578	160063323	1
ENSG00000151552.11	chr4_17510187_C_T_b38	Monocytes	positive	-0.73894	-	17512234	17460261	cg26689483	chr4_17517297_C_T_b38	Neu	positive	0.976192	17511574	1
ENSG00000075399.13	chr16_89727147_T_C_b38	Monocytes	positive	-0.31353	-	89720986	89707134	cg17719780	chr16_89731219_C_T_b38	Neu	positive	-0.365159	89770659	1
ENSG00000169682.17	chr16_29001072_T_C_b38	Monocytes	positive	-0.178656	+	28974221	28984548	cg06941159	chr16_29003828_C_A_b38	Neu	positive	-0.352243	28863889	1
ENSG00000244509.3	chr22_39030721_A_G_b38	Monocytes	positive	0.171727	+	39014083	39020352	cg19800753	chr22_39045091_G_T_b38	Neu	positive	0.408825	39040151	1
ENSG00000227258.5	chr13_44179173_G_A_b38	Monocytes	positive	-0.43512	+	44110451	44240517	cg01343234	chr13_44182648_G_C_b38	Neu	positive	-0.503046	44162096	1
ENSG00000251323.2	chr11_78214834_CTCTACTGAA_C_b38	Monocytes	positive	0.228603	-	78429836	78423982	cg02023728	chr11_78248613_G_A_b38	Neu	positive	0.986969	78214053	1
ENSG00000251323.2	chr11_78214834_CTCTACTGAA_C_b38	Monocytes	positive	0.228603	-	78429836	78423982	cg13450576	chr11_78258134_G_A_b38	Neu	positive	-1.16119	78310139	1
ENSG00000020633.18	chr1_25643249_A_T_b38	Monocytes	positive	0.0489874	-	24965121	24899511	cg02072300	chr1_25635778_C_G_b38	Neu	positive	0.827673	25659327	1
ENSG00000245080.7	chr8_95097756_G_T_b38	Monocytes	positive	0.227851	-	95073182	95066808	cg19084794	chr8_95096907_C_T_b38	Neu	positive	-0.647516	95074337	1
ENSG00000245080.7	chr8_95097756_G_T_b38	Monocytes	positive	0.227851	-	95073182	95066808	cg01788776	chr8_95097142_C_T_b38	Neu	positive	0.211641	95097051	1
ENSG00000184470.20	chr22_19880732_AG_A_b38	Monocytes	positive	-0.234354	-	19941992	19875517	cg11182965	chr22_19880732_AG_A_b38	Neu	positive	-1.065	19876785	1
ENSG00000138678.10	chr4_83567229_T_C_b38	Monocytes	positive	-0.247137	+	83535914	83605875	cg12245358	chr4_83558540_G_A_b38	Neu	positive	0.706403	83546885	1
ENSG00000099974.7	chr22_23907299_A_G_b38	Monocytes	positive	-0.71584	+	23966901	23972532	cg19776580	chr22_23907299_A_G_b38	Neu	positive	0.770096	23898937	1
ENSG00000158555.14	chr11_75451709_A_G_b38	Monocytes	positive	0.106015	-	75525903	75434640	cg13423805	chr11_75451709_A_G_b38	Neu	positive	-0.601382	75482370	1
ENSG00000256043.2	chr4_155932916_G_C_b38	Monocytes	positive	0.0559519	-	155953917	155924118	cg17464062	chr4_155950852_AC_A_b38	Neu	positive	-0.465681	155964593	1
ENSG00000188938.15	chr9_93588935_C_T_b38	Monocytes	positive	0.0746094	-	93453592	93446494	cg12693101	chr9_93599640_G_A_b38	Neu	positive	0.933354	93589901	1
ENSG00000216937.13	chr10_32427905_C_T_b38	Monocytes	positive	0.0705029	+	32446140	32882874	cg18992675	chr10_32621579_C_A_b38	Neu	positive	0.334037	32713835	1
ENSG00000216937.13	chr10_32427905_C_T_b38	Monocytes	positive	0.0705029	+	32446140	32882874	cg22352554	chr10_32835649_C_T_b38	Neu	positive	-0.192859	32451420	1
ENSG00000151208.16	chr10_77845200_T_C_b38	Monocytes	positive	-0.542604	-	77926526	77790791	cg19401444	chr10_77891957_C_T_b38	Neu	positive	-0.749416	77808028	1
ENSG00000137364.4	chr6_18196797_G_A_b38	Monocytes	positive	-0.192368	-	18155074	18128311	cg26477619	chr6_18196797_G_A_b38	Neu	positive	-0.443576	18185601	1
ENSG00000181982.18	chr4_24906187_C_T_b38	Monocytes	positive	-0.233025	-	24980148	24806117	cg21108841	chr4_24899492_C_T_b38	Neu	positive	0.20871	24913128	1
ENSG00000122873.11	chr10_58153390_C_T_b38	Monocytes	positive	-0.514998	+	58269058	58289586	cg00692853	chr10_58153390_C_T_b38	Neu	positive	-0.717484	58239548	1
ENSG00000169902.13	chr7_66341672_C_T_b38	Monocytes	positive	0.098555	+	66205199	66420543	cg23872009	chr7_66457471_C_G_b38	Neu	positive	-0.331045	66125720	1
ENSG00000169902.13	chr7_66341672_C_T_b38	Monocytes	positive	0.098555	+	66205199	66420543	cg11072637	chr7_66508681_T_C_b38	Neu	positive	-0.180333	66308064	1
ENSG00000161692.17	chr17_44785890_G_C_b38	Monocytes	positive	-0.595816	+	44708608	44752264	cg02932314	chr17_44776550_C_G_b38	Neu	positive	0.617377	44656330	1
ENSG00000203797.9	chr6_110416044_C_T_b38	Monocytes	positive	0.786719	-	110415562	110391771	cg02872426	chr6_110416044_C_T_b38	Neu	positive	-0.729571	110415569	1
ENSG00000260273.1	chr6_109490935_A_G_b38	Monocytes	positive	0.250814	+	109382795	109383666	cg11903855	chr6_109346560_G_A_b38	Neu	positive	-0.585156	109446640	1
ENSG00000260273.1	chr6_109490935_A_G_b38	Monocytes	positive	0.250814	+	109382795	109383666	cg05949660	chr6_109367528_C_A_b38	Neu	positive	0.142552	109456439	1
ENSG00000260273.1	chr6_109490935_A_G_b38	Monocytes	positive	0.250814	+	109382795	109383666	cg21160679	chr6_109490935_A_G_b38	Neu	positive	-0.169004	109457443	1
ENSG00000030066.13	chr11_47893389_C_G_b38	Monocytes	positive	-0.147733	-	47848555	47778087	cg02031561	chr11_47739956_TTTTGTTTG_T_b38	Neu	positive	0.915075	47658417	1
ENSG00000030066.13	chr11_47893389_C_G_b38	Monocytes	positive	-0.147733	-	47848555	47778087	cg18518516	chr11_47893389_C_G_b38	Neu	positive	0.555131	47804864	1
ENSG00000266714.6	chr17_75607005_T_C_b38	Monocytes	positive	-0.385774	+	75588058	75626501	cg25032094	chr17_75593562_G_A_b38	Neu	positive	-0.505652	75587758	1
ENSG00000261613.2	chr16_2680220_C_T_b38	Monocytes	positive	0.921776	-	2556060	2554060	cg03900255	chr16_2680220_C_T_b38	Neu	positive	-0.906998	2660863	1
ENSG00000253716.5	chr8_143261346_G_A_b38	Monocytes	positive	0.293038	-	143281690	143280161	cg02086839	chr8_143261346_G_A_b38	Neu	positive	0.426511	143321269	1
ENSG00000138190.16	chr10_93002299_G_A_b38	Monocytes	positive	-0.0557691	+	92834713	93059493	cg16157865	chr10_92946228_G_A_b38	Neu	positive	0.557339	92891961	1
ENSG00000116171.17	chr1_52879076_G_A_b38	Monocytes	positive	0.114564	+	52927229	53051703	cg27535305	chr1_52879076_G_A_b38	Neu	positive	-0.56589	52926978	1
ENSG00000239883.8	chr10_45848664_G_A_b38	Monocytes	positive	0.0569879	-	45972154	45854093	cg20166027	chr10_45848036_A_C_b38	Neu	positive	0.145015	46019369	1
ENSG00000073969.18	chr17_45688515_T_C_b38	Monocytes	positive	0.159109	+	46590669	46757464	cg12609785	chr17_45606843_C_G_b38	Neu	positive	1.00714	45583505	1
ENSG00000073969.18	chr17_45688515_T_C_b38	Monocytes	positive	0.159109	+	46590669	46757464	cg00916973	chr17_45611539_A_G_b38	Neu	positive	-0.74692	45503095	1
ENSG00000244575.3	chr2_89246140_T_C_b38	Monocytes	positive	-0.100031	-	89213928	89213423	cg12475495	chr2_89248692_C_T_b38	Neu	positive	1.3368	89245771	1
ENSG00000229153.5	chr7_143414019_C_G_b38	Monocytes	positive	0.840004	+	143407813	143523449	cg10978052	chr7_143417243_C_T_b38	Neu	negative	-0.31937	143413935	0
ENSG00000214425.7	chr17_46186903_GT_G_b38	Monocytes	positive	-0.717012	-	45550335	45506741	cg05533539	chr17_45590269_A_G_b38	Neu	negative	-0.262216	46027155	0
ENSG00000214425.7	chr17_46186903_GT_G_b38	Monocytes	positive	-0.717012	-	45550335	45506741	cg09860564	chr17_45646881_T_TA_b38	Neu	negative	-1.22845	46136431	0
ENSG00000214425.7	chr17_46186903_GT_G_b38	Monocytes	positive	-0.717012	-	45550335	45506741	cg08670715	chr17_46079035_T_TA_b38	Neu	negative	0.617033	46264388	0
ENSG00000120675.5	chr13_43023729_A_G_b38	Monocytes	positive	-0.835077	+	43023203	43114224	cg07326288	chr13_43023841_C_G_b38	Neu	negative	-0.174141	43077718	0
ENSG00000204650.14	chr17_46186903_GT_G_b38	Monocytes	positive	0.719593	+	45620328	45655156	cg05533539	chr17_45590269_A_G_b38	Neu	negative	-0.262216	46027155	0
ENSG00000204650.14	chr17_46186903_GT_G_b38	Monocytes	positive	0.719593	+	45620328	45655156	cg09860564	chr17_45646881_T_TA_b38	Neu	negative	-1.22845	46136431	0
ENSG00000204650.14	chr17_46186903_GT_G_b38	Monocytes	positive	0.719593	+	45620328	45655156	cg08670715	chr17_46079035_T_TA_b38	Neu	negative	0.617033	46264388	0
ENSG00000184292.6	chr1_58473830_C_A_b38	Monocytes	positive	1.18194	-	58577773	58575423	cg26513689	chr1_58556626_G_T_b38	Neu	negative	-0.113955	58251960	0
ENSG00000283445.1	chr1_58579131_C_T_b38	Monocytes	positive	1.14848	+	58715609	58771295	cg26513689	chr1_58556626_G_T_b38	Neu	negative	-0.113955	58251960	0
ENSG00000170448.11	chr4_47908926_G_A_b38	Monocytes	positive	1.01375	-	47914667	47847233	cg00022826	chr4_47882720_ATTGT_A_b38	Neu	negative	0.248636	47838716	0
ENSG00000128973.12	chr15_68207323_G_A_b38	Monocytes	positive	0.751529	-	68257131	68206992	cg22576950	chr15_68227533_G_A_b38	Neu	negative	-1.06878	68230449	0
ENSG00000113504.20	chr5_1107313_C_A_b38	Monocytes	positive	-0.827212	-	1112035	1050376	cg24000908	chr5_1104823_C_T_b38	Neu	negative	-0.256773	1113243	0
ENSG00000198933.9	chr17_47713757_T_G_b38	Monocytes	positive	-0.714951	+	47694081	47712050	cg10024583	chr17_47694450_T_C_b38	Neu	negative	0.91519	47695434	0
ENSG00000080823.22	chr14_102244935_A_G_b38	Monocytes	positive	-0.247481	-	102305200	102224500	cg06775710	chr14_102256107_T_A_b38	Neu	negative	-0.392585	102234179	0
ENSG00000196352.14	chr1_207272416_A_C_b38	Monocytes	positive	0.415416	+	207321508	207386804	cg00797651	chr1_207274706_A_G_b38	Neu	negative	0.856484	207320991	0
ENSG00000196352.14	chr1_207272416_A_C_b38	Monocytes	positive	0.415416	+	207321508	207386804	cg15732149	chr1_207326948_C_T_b38	Neu	negative	-0.614123	207335989	0
ENSG00000219626.8	chr2_24064728_G_A_b38	Monocytes	positive	-0.319393	+	24076526	24169640	cg21739895	chr2_24064728_G_A_b38	Neu	negative	0.166292	23940276	0
ENSG00000126822.16	chr14_64698372_T_C_b38	Monocytes	positive	0.427485	+	64704102	64750247	cg16274899	chr14_64708646_A_C_b38	Neu	negative	-0.961389	64708507	0
ENSG00000196655.11	chr11_119022230_T_C_b38	Monocytes	positive	0.558483	+	119018432	119025454	cg14931486	chr11_119024976_C_T_b38	Neu	negative	-0.311206	119021595	0
ENSG00000140575.12	chr15_90414821_G_A_b38	Monocytes	positive	0.210602	+	90388218	90502243	cg13976007	chr15_90483227_G_A_b38	Neu	negative	0.242228	90478875	0
ENSG00000224429.7	chr13_21343641_A_G_b38	Monocytes	positive	-0.350923	-	21348721	21303515	cg08456262	chr13_21343641_A_G_b38	Neu	negative	-0.265108	21341857	0
ENSG00000144567.10	chr2_219183999_A_G_b38	Monocytes	positive	-0.417216	+	219176225	219185479	cg03878190	chr2_219182671_C_T_b38	Neu	negative	0.850865	219182636	0
ENSG00000122386.10	chr16_3099517_C_T_b38	Monocytes	positive	0.7054	+	3112560	3120517	cg14450941	chr16_3102232_C_T_b38	Neu	negative	1.22597	3102319	0
ENSG00000196268.11	chr19_21597840_ATGTTATT_A_b38	Monocytes	positive	0.375086	+	21397119	21427573	cg19051117	chr19_21570287_A_C_b38	Neu	negative	1.17753	21584764	0
ENSG00000196268.11	chr19_21597840_ATGTTATT_A_b38	Monocytes	positive	0.375086	+	21397119	21427573	cg25261511	chr19_21582632_C_A_b38	Neu	negative	-0.321359	21474362	0
ENSG00000166478.9	chr11_9437348_A_G_b38	Monocytes	positive	0.558654	+	9460319	9528524	cg01944650	chr11_9437348_A_G_b38	Neu	negative	-0.135003	9434214	0
ENSG00000103064.13	chr16_68298844_G_A_b38	Monocytes	positive	0.183921	+	68264516	68301823	cg09821790	chr16_68283595_C_A_b38	Neu	negative	-0.886504	68283576	0
ENSG00000136381.12	chr15_78498393_TG_T_b38	Monocytes	positive	-0.118149	+	78437431	78501456	cg19730011	chr15_78493460_T_G_b38	Neu	negative	-0.872573	78455215	0
ENSG00000247157.6	chr12_10890433_A_G_b38	Monocytes	positive	-0.638316	+	11548030	11590369	cg00825292	chr12_11198299_A_C_b38	Neu	negative	0.17747	11169763	0
ENSG00000259959.1	chr4_47888565_AC_A_b38	Monocytes	positive	0.339442	-	47844339	47840122	cg00022826	chr4_47882720_ATTGT_A_b38	Neu	negative	0.248636	47838716	0
ENSG00000197562.9	chr16_600440_T_TTA_b38	Monocytes	positive	0.133435	+	589357	629272	cg07393032	chr16_608271_G_T_b38	Neu	negative	-0.224464	593447	0
ENSG00000117595.10	chr1_209798140_T_G_b38	Monocytes	positive	0.889919	-	209806175	209785623	cg22029157	chr1_209806682_C_T_b38	Neu	negative	-1.10896	209806320	0
ENSG00000157193.15	chr1_53327498_C_T_b38	Monocytes	positive	-0.120834	-	53328070	53242364	cg26191586	chr1_53343049_G_A_b38	Neu	negative	-0.146298	53329088	0
ENSG00000115649.15	chr2_219185985_G_A_b38	Monocytes	positive	-0.0418869	-	219178106	219171897	cg03878190	chr2_219182671_C_T_b38	Neu	negative	0.850865	219182636	0
ENSG00000188511.12	chr22_49669348_T_C_b38	Monocytes	positive	0.73761	-	49657542	49414524	cg22724288	chr22_49623908_G_A_b38	Neu	negative	-0.85605	49545995	0
ENSG00000188511.12	chr22_49669348_T_C_b38	Monocytes	positive	0.73761	-	49657542	49414524	cg05729745	chr22_49637151_T_TA_b38	Neu	negative	-0.737361	49543996	0
ENSG00000188511.12	chr22_49669348_T_C_b38	Monocytes	positive	0.73761	-	49657542	49414524	cg08680598	chr22_49640829_C_T_b38	Neu	negative	-0.674828	49591332	0
ENSG00000188511.12	chr22_49669348_T_C_b38	Monocytes	positive	0.73761	-	49657542	49414524	cg08880347	chr22_49659273_G_A_b38	Neu	negative	-0.388487	49466899	0
ENSG00000167850.3	chr17_74516742_A_G_b38	Monocytes	positive	-0.279045	-	74546143	74541108	cg26366833	chr17_74506224_G_A_b38	Neu	negative	-0.0496464	74713361	0
ENSG00000198894.7	chr14_77116300_T_C_b38	Monocytes	positive	0.695349	+	77098097	77117287	cg01637125	chr14_77116236_G_A_b38	Neu	negative	1.01468	77121040	0
ENSG00000184489.11	chr8_141407993_CA_C_b38	Monocytes	positive	-0.0932385	+	141391993	141432454	cg06830360	chr8_141405550_A_G_b38	Neu	negative	-0.936511	141402913	0
ENSG00000164048.13	chr3_48291852_T_C_b38	Monocytes	positive	0.230044	+	48241100	48299253	cg19440734	chr3_48285960_C_T_b38	Neu	negative	0.107563	48223263	0
ENSG00000127124.14	chr1_41735252_G_A_b38	Monocytes	positive	0.0656525	-	42035925	41506365	cg23057326	chr1_41733108_T_C_b38	Neu	negative	0.6392	41741479	0
ENSG00000149591.16	chr11_117121210_A_G_b38	Monocytes	positive	0.56706	+	117199321	117204782	cg20608306	chr11_117098674_C_T_b38	Neu	negative	0.6074	117098974	0
ENSG00000161643.12	chr19_49979653_C_T_b38	Monocytes	positive	-0.21228	+	49969673	49975814	cg26257814	chr19_50033786_C_T_b38	Neu	negative	0.279864	50050451	0
ENSG00000110917.7	chr12_120690896_A_G_b38	Monocytes	positive	-0.0552838	+	120686869	120701864	cg21892295	chr12_120719732_G_A_b38	Neu	negative	-0.925836	120719786	0
ENSG00000182141.10	chr19_21597505_T_C_b38	Monocytes	positive	-0.16287	-	21329425	21291160	cg19051117	chr19_21570287_A_C_b38	Neu	negative	1.17753	21584764	0
ENSG00000182141.10	chr19_21597505_T_C_b38	Monocytes	positive	-0.16287	-	21329425	21291160	cg25261511	chr19_21582632_C_A_b38	Neu	negative	-0.321359	21474362	0
ENSG00000276023.4	chr17_37513297_TA_T_b38	Monocytes	positive	-0.528246	+	37489831	37513501	cg12882572	chr17_37490169_T_C_b38	Neu	negative	0.429734	37491098	0
ENSG00000108604.15	chr17_63662856_C_T_b38	Monocytes	positive	0.265572	-	63843065	63832081	cg03437883	chr17_63882380_C_T_b38	Neu	negative	-1.06655	63882378	0
ENSG00000271605.5	chr17_64563351_A_T_b38	Monocytes	positive	0.271396	+	64449037	64468643	cg21026358	chr17_64642806_A_T_b38	Neu	negative	-0.910136	64599366	0
ENSG00000169902.13	chr7_66341672_C_T_b38	Monocytes	positive	0.098555	+	66205199	66420543	cg02762194	chr7_66413605_A_G_b38	Neu	negative	0.144132	66681391	0
ENSG00000030066.13	chr11_47893389_C_G_b38	Monocytes	positive	-0.147733	-	47848555	47778087	cg16174121	chr11_47794150_G_A_b38	Neu	negative	0.277724	47714702	0
ENSG00000157782.9	chr12_120725715_C_A_b38	Monocytes	positive	-0.297065	+	120640552	120667324	cg21892295	chr12_120719732_G_A_b38	Neu	negative	-0.925836	120719786	0
ENSG00000128973.12	chr15_68207323_G_A_b38	Monocytes	positive	0.751529	-	68257131	68206992	cg22576950	chr15_68209372_C_T_b38	NK	positive	-0.970621	68230449	1
ENSG00000178252.17	chr3_49102533_G_A_b38	Monocytes	positive	-0.56628	+	49007062	49015953	cg19173990	chr3_49158420_T_TAGG_b38	NK	positive	0.182913	48967271	1
ENSG00000113504.20	chr5_1107313_C_A_b38	Monocytes	positive	-0.827212	-	1112035	1050376	cg17969789	chr5_1104823_C_T_b38	NK	positive	-0.371463	1084467	1
ENSG00000198933.9	chr17_47713757_T_G_b38	Monocytes	positive	-0.714951	+	47694081	47712050	cg10024583	chr17_47691870_T_C_b38	NK	positive	0.910738	47695434	1
ENSG00000196655.11	chr11_119022230_T_C_b38	Monocytes	positive	0.558483	+	119018432	119025454	cg14931486	chr11_119021567_C_T_b38	NK	positive	-0.332451	119021595	1
ENSG00000163131.10	chr1_151033287_G_A_b38	Monocytes	positive	-0.135097	-	150765957	150730196	cg13201342	chr1_150989066_G_A_b38	NK	positive	-0.376286	150809827	1
ENSG00000103064.13	chr16_68298844_G_A_b38	Monocytes	positive	0.183921	+	68264516	68301823	cg09821790	chr16_68283595_C_A_b38	NK	positive	-0.893091	68283576	1
ENSG00000260078.3	chr16_53507186_C_T_b38	Monocytes	positive	0.317374	-	53373083	53364982	cg21935094	chr16_53404514_C_G_b38	NK	positive	-0.0837265	53464282	1
ENSG00000117595.10	chr1_209798140_T_G_b38	Monocytes	positive	0.889919	-	209806175	209785623	cg09509183	chr1_209806682_C_T_b38	NK	positive	-0.900063	209806279	1
ENSG00000188511.12	chr22_49669348_T_C_b38	Monocytes	positive	0.73761	-	49657542	49414524	cg05729745	chr22_49657211_G_A_b38	NK	positive	-0.855238	49543996	1
ENSG00000188511.12	chr22_49669348_T_C_b38	Monocytes	positive	0.73761	-	49657542	49414524	cg14715325	chr22_49659273_G_A_b38	NK	positive	-0.86146	49490747	1
ENSG00000188511.12	chr22_49669348_T_C_b38	Monocytes	positive	0.73761	-	49657542	49414524	cg08880347	chr22_49660223_G_A_b38	NK	positive	-0.353709	49466899	1
ENSG00000149591.16	chr11_117121210_A_G_b38	Monocytes	positive	0.56706	+	117199321	117204782	cg20608306	chr11_117098674_C_T_b38	NK	positive	0.606516	117098974	1
ENSG00000251323.2	chr11_78214834_CTCTACTGAA_C_b38	Monocytes	positive	0.228603	-	78429836	78423982	cg01030479	chr11_78340564_T_C_b38	NK	positive	-0.0689562	78355073	1
ENSG00000108604.15	chr17_63662856_C_T_b38	Monocytes	positive	0.265572	-	63843065	63832081	cg03437883	chr17_63883870_G_C_b38	NK	positive	-1.04743	63882378	1
ENSG00000117676.13	chr1_26572465_T_C_b38	Monocytes	positive	0.189628	+	26529761	26575030	cg11377047	chr1_26564780_TTTAA_T_b38	NK	positive	-0.453949	26554518	1
ENSG00000086015.20	chr1_45582817_C_T_b38	Monocytes	positive	0.225076	+	45786987	46036124	cg05450708	chr1_45963755_C_A_b38	NK	positive	0.605279	45923552	1
ENSG00000188056.11	chr6_41228296_T_C_b38	Monocytes	positive	-1.25918	+	41228324	41238882	cg25555787	chr6_41227682_T_G_b38	NK	negative	1.37737	41228401	0
ENSG00000006282.20	chr17_50547162_A_C_b38	Monocytes	positive	-1.16554	+	50543058	50555852	cg26442630	chr17_50547162_A_C_b38	NK	negative	1.13592	50547827	0
ENSG00000214425.7	chr17_46186903_GT_G_b38	Monocytes	positive	-0.717012	-	45550335	45506741	cg14321938	chr17_45851248_T_G_b38	NK	negative	-0.588424	45844417	0
ENSG00000214425.7	chr17_46186903_GT_G_b38	Monocytes	positive	-0.717012	-	45550335	45506741	cg19832721	chr17_46048999_C_T_b38	NK	negative	1.14001	46172500	0
ENSG00000120675.5	chr13_43023729_A_G_b38	Monocytes	positive	-0.835077	+	43023203	43114224	cg14729962	chr13_43024053_A_T_b38	NK	negative	0.500336	43023429	0
ENSG00000145390.11	chr4_119185193_T_C_b38	Monocytes	positive	1.04747	+	119212636	119295517	cg05104897	chr4_119205078_C_T_b38	NK	negative	-1.13195	119206330	0
ENSG00000204650.14	chr17_46186903_GT_G_b38	Monocytes	positive	0.719593	+	45620328	45655156	cg14321938	chr17_45851248_T_G_b38	NK	negative	-0.588424	45844417	0
ENSG00000204650.14	chr17_46186903_GT_G_b38	Monocytes	positive	0.719593	+	45620328	45655156	cg19832721	chr17_46048999_C_T_b38	NK	negative	1.14001	46172500	0
ENSG00000133597.10	chr7_140667656_T_C_b38	Monocytes	positive	-0.63866	+	140673153	140696261	cg23214464	chr7_140667656_T_C_b38	NK	negative	1.12718	140673796	0
ENSG00000102575.10	chr19_11591507_A_T_b38	Monocytes	positive	0.748533	-	11579008	11574660	cg08710786	chr19_11592280_T_C_b38	NK	negative	-0.476979	11577788	0
ENSG00000254859.1	chr8_143527782_T_C_b38	Monocytes	positive	-1.04454	-	143549729	143541973	cg13982376	chr8_143547232_T_A_b38	NK	negative	0.92588	143552234	0
ENSG00000117115.12	chr1_17098978_C_G_b38	Monocytes	positive	0.801497	-	17119435	17066761	cg27529520	chr1_17099334_G_T_b38	NK	negative	-0.671872	17112234	0
ENSG00000117115.12	chr1_17098978_C_G_b38	Monocytes	positive	0.801497	-	17119435	17066761	cg16835277	chr1_17101813_A_G_b38	NK	negative	-0.582143	17113790	0
ENSG00000117115.12	chr1_17098978_C_G_b38	Monocytes	positive	0.801497	-	17119435	17066761	cg06900068	chr1_17102337_C_T_b38	NK	negative	-0.943931	17099828	0
ENSG00000184292.6	chr1_58473830_C_A_b38	Monocytes	positive	1.18194	-	58577773	58575423	cg05082811	chr1_58473830_C_A_b38	NK	negative	0.922212	58251435	0
ENSG00000283445.1	chr1_58579131_C_T_b38	Monocytes	positive	1.14848	+	58715609	58771295	cg05082811	chr1_58473830_C_A_b38	NK	negative	0.922212	58251435	0
ENSG00000174238.14	chr17_1508303_C_T_b38	Monocytes	positive	0.559495	-	1562816	1517718	cg08686850	chr17_1521851_C_T_b38	NK	negative	-0.416406	1533330	0
ENSG00000179979.8	chr4_1367225_C_T_b38	Monocytes	positive	0.562108	+	1391552	1395989	cg21197795	chr4_1367225_C_T_b38	NK	negative	-0.070864	881940	0
ENSG00000214401.4	chr17_45611539_A_G_b38	Monocytes	positive	0.772826	+	46193576	46196723	cg04226788	chr17_45690407_T_C_b38	NK	negative	-0.71979	45937024	0
ENSG00000214401.4	chr17_45611539_A_G_b38	Monocytes	positive	0.772826	+	46193576	46196723	cg12609785	chr17_45592565_T_C_b38	NK	negative	0.950161	45583505	0
ENSG00000128973.12	chr15_68207323_G_A_b38	Monocytes	positive	0.751529	-	68257131	68206992	cg09116975	chr15_68230512_G_A_b38	NK	negative	-1.09532	68233116	0
ENSG00000139350.11	chr12_96889014_C_T_b38	Monocytes	positive	-0.334077	+	96907223	96953777	cg00481382	chr12_96923314_T_C_b38	NK	negative	1.21502	96910634	0
ENSG00000139350.11	chr12_96889014_C_T_b38	Monocytes	positive	-0.334077	+	96907223	96953777	cg23758309	chr12_96884400_T_G_b38	NK	negative	-1.16412	96879522	0
ENSG00000246082.2	chr3_131361797_G_A_b38	Monocytes	positive	-0.976015	+	131361898	131365122	cg22575379	chr3_131361547_C_G_b38	NK	negative	1.26334	131361391	0
ENSG00000075413.17	chr14_103374959_C_T_b38	Monocytes	positive	-0.54948	+	103385392	103503831	cg22035305	chr14_103380379_G_A_b38	NK	negative	1.14243	103378323	0
ENSG00000075413.17	chr14_103374959_C_T_b38	Monocytes	positive	-0.54948	+	103385392	103503831	cg26269286	chr14_103365495_T_C_b38	NK	negative	0.101261	103382645	0
ENSG00000103249.17	chr16_1444370_CT_C_b38	Monocytes	positive	-0.230179	-	1475580	1444935	cg07622957	chr16_1446612_T_C_b38	NK	negative	-1.04783	1453661	0
ENSG00000107798.17	chr10_89245129_A_G_b38	Monocytes	positive	0.678668	-	89414557	89213569	cg12555086	chr10_89243662_A_C_b38	NK	negative	-0.956922	89242833	0
ENSG00000263503.1	chr17_46200110_C_CTTTAG_b38	Monocytes	positive	0.749208	-	45602340	45600869	cg15072451	chr17_46003698_A_G_b38	NK	negative	-0.941153	45924306	0
ENSG00000263503.1	chr17_46200110_C_CTTTAG_b38	Monocytes	positive	0.749208	-	45602340	45600869	cg19832721	chr17_46048999_C_T_b38	NK	negative	1.14001	46172500	0
ENSG00000113504.20	chr5_1107313_C_A_b38	Monocytes	positive	-0.827212	-	1112035	1050376	cg00346376	chr5_1112757_G_C_b38	NK	negative	0.255478	1109974	0
ENSG00000113504.20	chr5_1107313_C_A_b38	Monocytes	positive	-0.827212	-	1112035	1050376	cg21123417	chr5_1104823_C_T_b38	NK	negative	1.04542	1103338	0
ENSG00000141030.12	chr17_17285014_AG_A_b38	Monocytes	positive	0.232068	-	17281293	17246820	cg14865086	chr17_17226729_C_T_b38	NK	negative	-0.879036	17276048	0
ENSG00000142207.6	chr21_32390469_GT_G_b38	Monocytes	positive	0.809211	-	32393026	32311018	cg13320632	chr21_32349146_T_C_b38	NK	negative	-0.469179	32372155	0
ENSG00000125871.13	chr20_17936529_T_A_b38	Monocytes	positive	-1.02239	+	17968913	17991122	cg00997647	chr20_17934609_G_C_b38	NK	negative	0.736884	17970322	0
ENSG00000188404.8	chr1_169696491_T_C_b38	Monocytes	positive	-0.403078	-	169711698	169690667	cg24470588	chr1_169696410_G_T_b38	NK	negative	0.795941	169708399	0
ENSG00000188404.8	chr1_169696491_T_C_b38	Monocytes	positive	-0.403078	-	169711698	169690667	cg07001450	chr1_169696491_T_C_b38	NK	negative	1.2128	169696323	0
ENSG00000196526.10	chr4_7932212_G_A_b38	Monocytes	positive	1.13148	-	7939926	7758714	cg13534536	chr4_7930346_T_C_b38	NK	negative	-1.19382	7936577	0
ENSG00000196209.12	chr20_1482244_G_T_b38	Monocytes	positive	-0.555956	-	1491587	1470741	cg00572387	chr20_1497783_C_T_b38	NK	negative	1.29741	1492268	0
ENSG00000164300.16	chr5_80127170_C_T_b38	Monocytes	positive	0.27884	-	80256079	80111651	cg16972032	chr5_80127170_C_T_b38	NK	negative	-1.07894	80127354	0
ENSG00000127838.13	chr2_218324115_C_T_b38	Monocytes	positive	0.521835	+	218270392	218346793	cg18259342	chr2_218328032_G_A_b38	NK	negative	-0.607182	218320136	0
ENSG00000205133.11	chr8_92904141_T_TA_b38	Monocytes	positive	-0.190794	-	93017673	92883530	cg05254239	chr8_92896573_A_G_b38	NK	negative	0.537446	92965766	0
ENSG00000167264.17	chr16_68127065_G_T_b38	Monocytes	positive	0.56687	+	67987746	68079320	cg02184558	chr16_68037244_C_T_b38	NK	negative	1.15189	68070553	0
ENSG00000106565.17	chr7_150783999_C_A_b38	Monocytes	positive	-1.02299	-	150801360	150791285	cg23533927	chr7_150783999_C_A_b38	NK	negative	0.626001	150851846	0
ENSG00000149177.12	chr11_48084722_T_C_b38	Monocytes	positive	-0.0868241	+	47980558	48170841	cg03808749	chr11_48062499_C_T_b38	NK	negative	-0.86834	48081100	0
ENSG00000186469.8	chr14_51866493_C_T_b38	Monocytes	positive	-0.09595	+	51826195	51979342	cg26611815	chr14_51866493_C_T_b38	NK	negative	0.961099	51862439	0
ENSG00000224183.1	chr1_25393810_C_T_b38	Monocytes	positive	-0.492907	-	25294643	25294164	cg03362483	chr1_25336580_C_G_b38	NK	negative	0.804861	25520197	0
ENSG00000166501.12	chr16_23850892_A_T_b38	Monocytes	positive	0.461468	+	23836001	24220611	cg25002480	chr16_23853269_T_C_b38	NK	negative	-0.348436	23848968	0
ENSG00000166501.12	chr16_23850892_A_T_b38	Monocytes	positive	0.461468	+	23836001	24220611	cg19156769	chr16_23850892_A_T_b38	NK	negative	-1.03981	23855000	0
ENSG00000159720.11	chr16_67438352_G_C_b38	Monocytes	positive	-0.499753	-	67481237	67438019	cg09738193	chr16_67677296_C_T_b38	NK	negative	-0.703497	67892414	0
ENSG00000172270.18	chr19_563639_T_C_b38	Monocytes	positive	-0.33524	+	571277	583493	cg20110079	chr19_563639_T_C_b38	NK	negative	1.22034	558869	0
ENSG00000054523.17	chr1_10211630_C_G_b38	Monocytes	positive	0.782628	+	10210805	10381603	cg24915233	chr1_10211630_C_G_b38	NK	negative	-0.471904	10218156	0
ENSG00000154803.12	chr17_17241540_C_G_b38	Monocytes	positive	0.259897	-	17237182	17212212	cg14865086	chr17_17226729_C_T_b38	NK	negative	-0.879036	17276048	0
ENSG00000157303.10	chr9_93033577_A_C_b38	Monocytes	positive	-0.230336	+	93058688	93085138	cg03164696	chr9_93034815_G_A_b38	NK	negative	0.931253	93034086	0
ENSG00000120071.13	chr17_45611539_A_G_b38	Monocytes	positive	0.554409	-	46225389	46029916	cg04226788	chr17_45690407_T_C_b38	NK	negative	-0.71979	45937024	0
ENSG00000120071.13	chr17_45611539_A_G_b38	Monocytes	positive	0.554409	-	46225389	46029916	cg12609785	chr17_45592565_T_C_b38	NK	negative	0.950161	45583505	0
ENSG00000183726.10	chr1_25393810_C_T_b38	Monocytes	positive	-0.137636	+	25337917	25362361	cg03362483	chr1_25336580_C_G_b38	NK	negative	0.804861	25520197	0
ENSG00000011007.12	chr1_23716321_G_A_b38	Monocytes	positive	0.576287	+	23743155	23762059	cg09473613	chr1_23872692_T_C_b38	NK	negative	0.464002	23826114	0
ENSG00000215256.3	chr14_23951943_C_T_b38	Monocytes	positive	-0.764071	-	23988839	23938731	cg01878807	chr14_23956218_C_G_b38	NK	negative	0.923248	23953159	0
ENSG00000238083.7	chr17_46200110_C_CTTTAG_b38	Monocytes	positive	0.773502	+	46511511	46555650	cg15072451	chr17_46003698_A_G_b38	NK	negative	-0.941153	45924306	0
ENSG00000238083.7	chr17_46200110_C_CTTTAG_b38	Monocytes	positive	0.773502	+	46511511	46555650	cg19832721	chr17_46048999_C_T_b38	NK	negative	1.14001	46172500	0
ENSG00000100298.15	chr22_39094963_G_A_b38	Monocytes	positive	-0.446999	+	39097224	39104067	cg24572003	chr22_39116566_C_T_b38	NK	negative	0.624126	39090695	0
ENSG00000111490.12	chr12_64753591_T_C_b38	Monocytes	positive	0.260927	+	64781193	64881032	cg03900021	chr12_64728516_G_C_b38	NK	negative	1.00949	64730111	0
ENSG00000239713.8	chr22_39116566_C_T_b38	Monocytes	positive	-0.307821	+	39077005	39087743	cg24572003	chr22_39116566_C_T_b38	NK	negative	0.624126	39090695	0
ENSG00000124587.13	chr6_42960723_C_T_b38	Monocytes	positive	0.972663	-	42979220	42963870	cg13397359	chr6_42988011_T_C_b38	NK	negative	0.517776	42960737	0
ENSG00000174606.13	chr1_213131630_A_G_b38	Monocytes	positive	-0.132838	-	213015826	212992182	cg22992797	chr1_213025321_C_A_b38	NK	negative	1.01981	213008647	0
ENSG00000076944.15	chr19_7650065_G_C_b38	Monocytes	positive	0.0545617	+	7636881	7647873	cg15576517	chr19_7647699_T_G_b38	NK	negative	-0.862339	7646267	0
ENSG00000147408.14	chr8_19706638_A_G_b38	Monocytes	positive	0.359009	-	19758029	19404161	cg15379858	chr8_19701868_G_C_b38	NK	negative	-0.584933	19682955	0
ENSG00000002933.7	chr7_150783999_C_A_b38	Monocytes	positive	-1.0329	+	150800403	150805120	cg23533927	chr7_150783999_C_A_b38	NK	negative	0.626001	150851846	0
ENSG00000162302.12	chr11_64407287_G_T_b38	Monocytes	positive	-0.188122	+	64359148	64372215	cg24466850	chr11_64391211_C_T_b38	NK	negative	-0.998151	64385561	0
ENSG00000153048.10	chr16_8835183_T_C_b38	Monocytes	positive	-0.425212	-	8869012	8852942	cg01866455	chr16_8827565_T_G_b38	NK	negative	-1.248	8832344	0
ENSG00000184293.7	chr12_9733403_G_A_b38	Monocytes	positive	-0.568817	-	9733299	9715860	cg24191225	chr12_9724172_A_C_b38	NK	negative	1.14078	9733228	0
ENSG00000122223.12	chr1_160889769_A_G_b38	Monocytes	positive	-0.260176	-	160862855	160830160	cg06494734	chr1_160866924_G_A_b38	NK	negative	-0.891259	160864056	0
ENSG00000184106.8	chr6_41226472_C_T_b38	Monocytes	positive	-0.788141	-	41217947	41208713	cg25555787	chr6_41227682_T_G_b38	NK	negative	1.37737	41228401	0
ENSG00000236304.1	chr11_76657509_A_G_b38	Monocytes	positive	0.434056	+	76657056	76663866	cg17970043	chr11_76657509_A_G_b38	NK	negative	1.22837	76657483	0
ENSG00000187164.19	chr10_116997843_A_C_b38	Monocytes	positive	-0.599141	-	117126586	116881482	cg01037318	chr10_116892371_T_C_b38	NK	negative	-0.445427	116889135	0
ENSG00000163468.14	chr1_156271563_G_A_b38	Monocytes	positive	-0.439192	-	156367873	156308968	cg16558208	chr1_156271563_G_A_b38	NK	negative	-0.503751	156300490	0
ENSG00000135677.10	chr12_64742413_T_C_b38	Monocytes	positive	0.0386151	-	64759447	64713445	cg03900021	chr12_64728516_G_C_b38	NK	negative	1.00949	64730111	0
ENSG00000072818.11	chr17_7331997_G_C_b38	Monocytes	positive	-0.0624189	+	7336529	7351478	cg07148458	chr17_7330793_C_G_b38	NK	negative	-0.720011	7350982	0
ENSG00000180767.9	chr3_126510110_G_A_b38	Monocytes	positive	-0.504701	+	126524283	126543291	cg09855332	chr3_126518056_T_C_b38	NK	negative	0.32309	126523536	0
ENSG00000175164.13	chr9_133242881_C_G_b38	Monocytes	positive	0.2412	-	133275214	133250401	cg14440550	chr9_133242881_C_G_b38	NK	negative	-0.705317	133255731	0
ENSG00000261349.1	chr1_25393810_C_T_b38	Monocytes	positive	-0.369876	-	25267136	25266102	cg03362483	chr1_25336580_C_G_b38	NK	negative	0.804861	25520197	0
ENSG00000184428.12	chr8_143363283_T_C_b38	Monocytes	positive	1.06884	-	143359979	143304384	cg12188860	chr8_143381097_C_T_b38	NK	negative	-0.864331	143334315	0
ENSG00000184428.12	chr8_143363283_T_C_b38	Monocytes	positive	1.06884	-	143359979	143304384	cg19774973	chr8_143337860_T_C_b38	NK	negative	1.27407	143338109	0
ENSG00000147894.14	chr9_27559999_T_A_b38	Monocytes	positive	0.216427	-	27573866	27546545	cg01126010	chr9_27559999_T_A_b38	NK	negative	-0.614848	27564906	0
ENSG00000171860.4	chr12_8058101_A_G_b38	Monocytes	positive	0.946569	-	8066471	8058302	cg05060607	chr12_8058041_A_G_b38	NK	negative	-0.933285	8058795	0
ENSG00000106077.18	chr7_73736890_G_C_b38	Monocytes	positive	-0.428763	-	73738867	73736094	cg08665162	chr7_73829952_G_A_b38	NK	negative	-0.302898	73861250	0
ENSG00000106077.18	chr7_73736890_G_C_b38	Monocytes	positive	-0.428763	-	73738867	73736094	cg17240725	chr7_73734972_G_A_b38	NK	negative	1.2286	73735026	0
ENSG00000133574.9	chr7_150580299_T_C_b38	Monocytes	positive	0.119761	+	150567277	150573955	cg08960815	chr7_150558495_G_A_b38	NK	negative	-0.994371	150567679	0
ENSG00000188511.12	chr22_49669348_T_C_b38	Monocytes	positive	0.73761	-	49657542	49414524	cg21560830	chr22_49670631_A_G_b38	NK	negative	0.735699	49486133	0
ENSG00000188511.12	chr22_49669348_T_C_b38	Monocytes	positive	0.73761	-	49657542	49414524	cg26657423	chr22_49651176_C_T_b38	NK	negative	0.930778	49600872	0
ENSG00000187010.19	chr1_25393810_C_T_b38	Monocytes	positive	-0.300502	+	25272393	25330445	cg03362483	chr1_25336580_C_G_b38	NK	negative	0.804861	25520197	0
ENSG00000160185.14	chr21_42415456_G_A_b38	Monocytes	positive	0.324437	+	42403447	42447681	cg07374224	chr21_42422755_G_A_b38	NK	negative	-0.623297	42389739	0
ENSG00000137714.2	chr11_110464278_A_C_b38	Monocytes	positive	0.191357	+	110429883	110464881	cg06412315	chr11_110441717_T_C_b38	NK	negative	0.754463	110426113	0
ENSG00000167815.11	chr19_12812911_A_G_b38	Monocytes	positive	-0.393126	-	12801859	12796820	cg23899408	chr19_12766150_G_C_b38	NK	negative	1.33518	12766374	0
ENSG00000163069.12	chr4_51862158_G_T_b38	Monocytes	positive	-0.317223	-	52038482	52020706	cg04076461	chr4_51948768_CT_C_b38	NK	negative	0.80713	51909290	0
ENSG00000163069.12	chr4_51862158_G_T_b38	Monocytes	positive	-0.317223	-	52038482	52020706	cg07736327	chr4_52005728_G_T_b38	NK	negative	1.00596	51906803	0
ENSG00000004809.13	chr6_110488606_G_A_b38	Monocytes	positive	-0.782954	-	110476641	110424687	cg24091303	chr6_110483269_C_T_b38	NK	negative	0.550781	110483766	0
ENSG00000239779.6	chr2_74587964_TA_T_b38	Monocytes	positive	-0.0768755	+	74458329	74460891	cg04564805	chr2_74688445_C_T_b38	NK	negative	0.58257	74703655	0
ENSG00000196411.9	chr7_100797381_G_C_b38	Monocytes	positive	-0.301546	-	100827521	100802565	cg27396824	chr7_100790419_A_G_b38	NK	negative	-0.887113	100794177	0
ENSG00000160789.19	chr1_156117073_A_C_b38	Monocytes	positive	0.595326	+	156082573	156140089	cg07737038	chr1_156124890_G_A_b38	NK	negative	-1.3618	156124872	0
ENSG00000160789.19	chr1_156117073_A_C_b38	Monocytes	positive	0.595326	+	156082573	156140089	cg05443135	chr1_156125403_AG_A_b38	NK	negative	-1.06995	156113761	0
ENSG00000198502.5	chr6_32444069_C_G_b38	Monocytes	positive	-0.561888	-	32530287	32517343	cg21325723	chr6_32446513_A_G_b38	NK	negative	-0.234819	32326800	0
ENSG00000106404.13	chr7_101240692_C_T_b38	Monocytes	positive	0.642556	-	101238820	101232092	cg22188918	chr7_101246971_A_T_b38	NK	negative	1.4025	101238894	0
ENSG00000266412.5	chr10_45951732_A_G_b38	Monocytes	positive	-0.176983	-	46030714	46005088	cg25308531	chr10_45879805_CAT_C_b38	NK	negative	0.422186	46020433	0
ENSG00000257038.1	chr11_73374789_T_C_b38	Monocytes	positive	0.371599	-	73309361	73307235	cg14108978	chr11_73357724_A_C_b38	NK	negative	-1.01724	73310100	0
ENSG00000168268.10	chr3_52541815_G_A_b38	Monocytes	positive	-0.294867	-	52535054	52524385	cg05564831	chr3_52718943_C_G_b38	NK	negative	0.630019	52534307	0
ENSG00000205060.10	chr7_134295043_T_C_b38	Monocytes	positive	-0.350779	-	134317051	134289332	cg03058016	chr7_134301144_A_G_b38	NK	negative	-0.84972	134296449	0
ENSG00000090263.15	chr7_140740187_T_A_b38	Monocytes	positive	-0.206409	-	141015228	141002610	cg18821759	chr7_140969896_A_T_b38	NK	negative	0.403352	140973802	0
ENSG00000185736.15	chr10_1263047_T_C_b38	Monocytes	positive	0.749015	-	1737476	1177318	cg15289253	chr10_1243002_G_C_b38	NK	negative	-0.29841	1290672	0
ENSG00000185736.15	chr10_1263047_T_C_b38	Monocytes	positive	0.749015	-	1737476	1177318	cg10591346	chr10_1248503_T_C_b38	NK	negative	0.500266	1314741	0
ENSG00000108592.16	chr17_63814024_G_A_b38	Monocytes	positive	0.510497	-	63830012	63819433	cg14705018	chr17_63909628_A_G_b38	NK	negative	0.810217	63839547	0
ENSG00000068097.14	chr17_60005070_G_C_b38	Monocytes	positive	0.50575	-	60078931	60043194	cg21075504	chr17_60005002_C_G_b38	NK	negative	-0.626505	60083006	0
ENSG00000264070.1	chr17_45626869_T_C_b38	Monocytes	positive	-0.592082	+	45585871	45586929	cg04226788	chr17_45690407_T_C_b38	NK	negative	-0.71979	45937024	0
ENSG00000264070.1	chr17_45626869_T_C_b38	Monocytes	positive	-0.592082	+	45585871	45586929	cg12609785	chr17_45592565_T_C_b38	NK	negative	0.950161	45583505	0
ENSG00000140941.12	chr16_87375660_T_C_b38	Monocytes	positive	0.306056	+	87383995	87404779	cg00512563	chr16_87384100_G_A_b38	NK	negative	-0.804373	87364434	0
ENSG00000161643.12	chr19_49979653_C_T_b38	Monocytes	positive	-0.21228	+	49969673	49975814	cg11918822	chr19_50033786_C_T_b38	NK	negative	0.4872	49976608	0
ENSG00000220267.1	chr6_88436741_T_C_b38	Monocytes	positive	-0.602938	-	88276989	88275882	cg08476006	chr6_88439063_T_A_b38	NK	negative	1.32169	88443782	0
ENSG00000237172.3	chr16_66904621_G_C_b38	Monocytes	positive	-0.0662585	-	67151214	67148105	cg15855900	chr16_66791175_T_A_b38	NK	negative	0.957604	66844178	0
ENSG00000054967.12	chr11_73395363_C_T_b38	Monocytes	positive	0.0855414	+	73376264	73397472	cg22916005	chr11_73395141_G_A_b38	NK	negative	-0.480075	73348330	0
ENSG00000103245.13	chr16_718597_A_G_b38	Monocytes	positive	0.336403	-	741329	729753	cg07716624	chr16_728024_T_C_b38	NK	negative	-0.14143	737123	0
ENSG00000010626.14	chr12_6943986_A_C_b38	Monocytes	positive	0.556144	+	6873569	6914243	cg26229977	chr12_6930800_CAATA_C_b38	NK	negative	0.670631	6944010	0
ENSG00000177807.8	chr1_160055435_G_A_b38	Monocytes	positive	0.569753	-	160070483	159998651	cg11789449	chr1_160063353_T_C_b38	NK	negative	1.23136	160063323	0
ENSG00000075399.13	chr16_89727147_T_C_b38	Monocytes	positive	-0.31353	-	89720986	89707134	cg03809021	chr16_89726419_C_A_b38	NK	negative	-0.869927	89764715	0
ENSG00000251323.2	chr11_78214834_CTCTACTGAA_C_b38	Monocytes	positive	0.228603	-	78429836	78423982	cg13450576	chr11_78263147_T_G_b38	NK	negative	-1.10351	78310139	0
ENSG00000251323.2	chr11_78214834_CTCTACTGAA_C_b38	Monocytes	positive	0.228603	-	78429836	78423982	cg02023728	chr11_78214227_T_G_b38	NK	negative	1.30175	78214053	0
ENSG00000020633.18	chr1_25643249_A_T_b38	Monocytes	positive	0.0489874	-	24965121	24899511	cg02072300	chr1_25635778_C_G_b38	NK	negative	0.800019	25659327	0
ENSG00000184470.20	chr22_19880732_AG_A_b38	Monocytes	positive	-0.234354	-	19941992	19875517	cg11182965	chr22_19881687_G_A_b38	NK	negative	-0.747485	19876785	0
ENSG00000158555.14	chr11_75451709_A_G_b38	Monocytes	positive	0.106015	-	75525903	75434640	cg13423805	chr11_75450712_T_C_b38	NK	negative	-0.568801	75482370	0
ENSG00000151208.16	chr10_77845200_T_C_b38	Monocytes	positive	-0.542604	-	77926526	77790791	cg19401444	chr10_77893636_T_C_b38	NK	negative	-0.72713	77808028	0
ENSG00000151208.16	chr10_77845200_T_C_b38	Monocytes	positive	-0.542604	-	77926526	77790791	cg11350063	chr10_77845200_T_C_b38	NK	negative	0.716131	77859616	0
ENSG00000181982.18	chr4_24906187_C_T_b38	Monocytes	positive	-0.233025	-	24980148	24806117	cg21108841	chr4_24899492_C_T_b38	NK	negative	0.203005	24913128	0
ENSG00000169902.13	chr7_66341672_C_T_b38	Monocytes	positive	0.098555	+	66205199	66420543	cg23872009	chr7_66457471_C_G_b38	NK	negative	-0.5252	66125720	0
ENSG00000169902.13	chr7_66341672_C_T_b38	Monocytes	positive	0.098555	+	66205199	66420543	cg11072637	chr7_66583339_C_T_b38	NK	negative	0.180593	66308064	0
ENSG00000266714.6	chr17_75607005_T_C_b38	Monocytes	positive	-0.385774	+	75588058	75626501	cg25032094	chr17_75593562_G_A_b38	NK	negative	-0.506947	75587758	0
ENSG00000261613.2	chr16_2680220_C_T_b38	Monocytes	positive	0.921776	-	2556060	2554060	cg03900255	chr16_2662000_AG_A_b38	NK	negative	-1.11167	2660863	0
ENSG00000239883.8	chr10_45848664_G_A_b38	Monocytes	positive	0.0569879	-	45972154	45854093	cg25308531	chr10_45879805_CAT_C_b38	NK	negative	0.422186	46020433	0
ENSG00000073969.18	chr17_45688515_T_C_b38	Monocytes	positive	0.159109	+	46590669	46757464	cg04226788	chr17_45690407_T_C_b38	NK	negative	-0.71979	45937024	0
ENSG00000073969.18	chr17_45688515_T_C_b38	Monocytes	positive	0.159109	+	46590669	46757464	cg12609785	chr17_45592565_T_C_b38	NK	negative	0.950161	45583505	0
ENSG00000244575.3	chr2_89246140_T_C_b38	Monocytes	positive	-0.100031	-	89213928	89213423	cg12475495	chr2_89223204_A_T_b38	NK	negative	1.21527	89245771	0
ENSG00000167525.13	chr17_28738193_T_C_b38	Monocytes	positive	-0.48554	-	28711854	28703197	cg02105093	chr17_28779854_C_G_b38	NK	negative	0.675578	28743351	0
ENSG00000262370.5	chr16_3086918_T_C_b38	Monocytes	negative	0.69318	-	3087100	3076911	cg08937107	chr16_3086180_A_G_b38	Bcell	positive	-0.432067	3086856	0
ENSG00000166839.16	chr15_64895021_T_C_b38	Monocytes	negative	-1.18546	+	64911902	64958700	cg07915896	chr15_64835305_A_G_b38	Bcell	positive	-0.312804	64837617	0
ENSG00000226752.9	chr9_120755426_G_T_b38	Monocytes	negative	-1.07472	+	120824828	120854385	cg14064722	chr9_120600693_AT_A_b38	Bcell	positive	0.102322	120684611	0
ENSG00000266718.1	chr17_32519606_C_G_b38	Monocytes	negative	0.322511	+	32495536	32499333	cg24550644	chr17_32519606_C_G_b38	Bcell	positive	-1.0536	32519186	0
ENSG00000178623.11	chr2_240621671_G_T_b38	Monocytes	negative	-0.110531	+	240605431	240631259	cg11974430	chr2_240621671_G_T_b38	Bcell	positive	0.559629	240621590	0
ENSG00000109323.8	chr4_102713063_C_T_b38	Monocytes	negative	-0.14826	-	102760994	102631893	cg00875382	chr4_102672741_A_C_b38	Bcell	positive	0.185477	102621079	0
ENSG00000076554.15	chr8_80139038_G_C_b38	Monocytes	negative	0.482507	-	80231232	80034745	cg22904437	chr8_80152054_A_C_b38	Bcell	positive	0.728665	80152069	0
ENSG00000117748.9	chr1_27904156_G_A_b38	Monocytes	negative	-0.209436	-	27914746	27891524	cg23691781	chr1_27887944_A_T_b38	Bcell	negative	1.0382	27886316	1
ENSG00000158106.13	chr8_143348171_C_T_b38	Monocytes	negative	0.202647	+	143368887	143384220	cg22123784	chr8_143363802_G_C_b38	Bcell	negative	0.501965	143355337	1
ENSG00000158106.13	chr8_143348171_C_T_b38	Monocytes	negative	0.202647	+	143368887	143384220	cg12188860	chr8_143348171_C_T_b38	Bcell	negative	0.719595	143334315	1
ENSG00000197728.9	chr12_56042145_C_G_b38	Monocytes	negative	-1.17633	+	56041853	56044675	cg18193195	chr12_56080024_T_C_b38	Bcell	negative	0.73598	55990724	1
ENSG00000138031.14	chr2_24876488_A_C_b38	Monocytes	negative	-0.0867627	-	24919839	24819169	cg11023668	chr2_24883356_TA_T_b38	Bcell	negative	-1.0655	24872171	1
ENSG00000138031.14	chr2_24876488_A_C_b38	Monocytes	negative	-0.0867627	-	24919839	24819169	cg16411340	chr2_24864774_C_T_b38	Bcell	negative	-0.418246	24841648	1
ENSG00000138031.14	chr2_24876488_A_C_b38	Monocytes	negative	-0.0867627	-	24919839	24819169	cg15020926	chr2_24874203_G_C_b38	Bcell	negative	-1.18424	24874222	1
ENSG00000123609.10	chr2_151289140_C_T_b38	Monocytes	negative	0.282179	-	151290057	151270465	cg04758026	chr2_151303775_G_GT_b38	Bcell	negative	-1.09392	151303077	1
ENSG00000141002.19	chr16_89759965_G_T_b38	Monocytes	negative	0.555637	+	89873570	89913627	cg02270433	chr16_89822919_T_G_b38	Bcell	negative	0.626191	89778981	1
ENSG00000103051.18	chr16_70569610_G_A_b38	Monocytes	negative	-0.351845	-	70523565	70480568	cg11224906	chr16_70223817_A_G_b38	Bcell	negative	0.916608	70419524	1
ENSG00000107771.15	chr10_84312540_C_T_b38	Monocytes	negative	-0.756164	+	84328586	84518521	cg07356745	chr10_84500116_C_A_b38	Bcell	negative	1.7146	84499932	1
ENSG00000177479.19	chr3_48745140_C_A_b38	Monocytes	negative	0.254888	+	48918821	48986382	cg21141812	chr3_48780163_C_A_b38	Bcell	negative	0.486306	48518890	1
ENSG00000112139.14	chr6_37701865_G_A_b38	Monocytes	negative	-1.17722	-	37699306	37630679	cg24796644	chr6_37694665_ATCC_A_b38	Bcell	negative	-1.14873	37650180	1
ENSG00000162739.13	chr1_160543383_G_A_b38	Monocytes	negative	0.106482	-	160523262	160485030	cg08538228	chr1_160502349_A_G_b38	Bcell	negative	0.435641	160503344	1
ENSG00000130775.15	chr1_27886464_C_T_b38	Monocytes	negative	-0.492249	+	27872543	27886685	cg23691781	chr1_27887944_A_T_b38	Bcell	negative	1.0382	27886316	1
ENSG00000165521.15	chr14_88630341_T_G_b38	Monocytes	negative	-0.28511	-	88792752	88612431	cg16351046	chr14_88648094_T_G_b38	Bcell	negative	-0.563637	88820106	1
ENSG00000100890.15	chr14_35034875_C_T_b38	Monocytes	negative	0.127805	+	35121846	35277614	cg14504743	chr14_35031104_T_C_b38	Bcell	negative	-0.129743	35352762	1
ENSG00000135636.13	chr2_71191041_T_C_b38	Monocytes	negative	0.139174	+	71453722	71686768	cg16913421	chr2_71268771_T_A_b38	Bcell	negative	-0.794376	71405823	1
ENSG00000089248.6	chr12_112530802_G_T_b38	Monocytes	negative	-0.172923	+	112013316	112023451	cg00966540	chr12_112543721_C_T_b38	Bcell	negative	-0.801294	112347653	1
ENSG00000100979.14	chr20_45910853_G_C_b38	Monocytes	negative	-0.684545	-	45912155	45898621	cg27529037	chr20_45967010_G_A_b38	Bcell	negative	-0.526755	45946382	1
ENSG00000119682.16	chr14_74854705_A_G_b38	Monocytes	negative	0.0736047	-	74713115	74653437	cg15890469	chr14_74656323_A_G_b38	Bcell	negative	-0.550894	74942143	1
ENSG00000170921.15	chr17_63904336_C_A_b38	Monocytes	negative	-0.0606055	+	63009556	63427699	cg14705018	chr17_63735295_G_A_b38	Bcell	negative	-0.992778	63839547	1
ENSG00000248905.8	chr15_33103716_A_G_b38	Monocytes	negative	1.18126	-	33194733	32765545	cg05028366	chr15_33102664_T_G_b38	CD4T	positive	-0.144829	33090344	0
ENSG00000142185.16	chr21_44353556_C_T_b38	Monocytes	negative	1.10792	+	44350163	44443081	cg23312431	chr21_44353556_C_T_b38	CD4T	positive	-1.18516	44354114	0
ENSG00000117748.9	chr1_27904156_G_A_b38	Monocytes	negative	-0.209436	-	27914746	27891524	cg27182070	chr1_27886464_C_T_b38	CD4T	positive	0.916891	27891771	0
ENSG00000117748.9	chr1_27904156_G_A_b38	Monocytes	negative	-0.209436	-	27914746	27891524	cg23448720	chr1_27903170_C_T_b38	CD4T	positive	0.347519	27943626	0
ENSG00000167851.13	chr17_74467076_G_A_b38	Monocytes	negative	-0.317135	+	74466416	74484796	cg14181940	chr17_74461996_G_A_b38	CD4T	positive	0.848747	74466941	0
ENSG00000010030.13	chr6_36387595_T_C_b38	Monocytes	negative	0.896429	-	36387800	36354091	cg21680583	chr6_36387833_A_G_b38	CD4T	positive	0.520928	36386639	0
ENSG00000251517.1	chr4_42727288_AT_A_b38	Monocytes	negative	0.582868	+	42706107	42707335	cg09632065	chr4_42663741_A_G_b38	CD4T	positive	-0.637663	42673239	0
ENSG00000266718.1	chr17_32519606_C_G_b38	Monocytes	negative	0.322511	+	32495536	32499333	cg21855910	chr17_32519606_C_G_b38	CD4T	positive	-0.571488	32490379	0
ENSG00000130775.15	chr1_27886464_C_T_b38	Monocytes	negative	-0.492249	+	27872543	27886685	cg23448720	chr1_27903170_C_T_b38	CD4T	positive	0.347519	27943626	0
ENSG00000130775.15	chr1_27886464_C_T_b38	Monocytes	negative	-0.492249	+	27872543	27886685	cg27182070	chr1_27886464_C_T_b38	CD4T	positive	0.916891	27891771	0
ENSG00000171680.21	chr1_6542213_C_G_b38	Monocytes	negative	0.752811	-	6520061	6466092	cg19757108	chr1_6549836_G_A_b38	CD4T	positive	-1.16475	6545387	0
ENSG00000117748.9	chr1_27904156_G_A_b38	Monocytes	negative	-0.209436	-	27914746	27891524	cg23691781	chr1_27885761_G_A_b38	CD4T	negative	1.01435	27886316	1
ENSG00000158106.13	chr8_143348171_C_T_b38	Monocytes	negative	0.202647	+	143368887	143384220	cg12188860	chr8_143348171_C_T_b38	CD4T	negative	0.690895	143334315	1
ENSG00000197728.9	chr12_56042145_C_G_b38	Monocytes	negative	-1.17633	+	56041853	56044675	cg18193195	chr12_56073803_C_T_b38	CD4T	negative	0.609293	55990724	1
ENSG00000138031.14	chr2_24876488_A_C_b38	Monocytes	negative	-0.0867627	-	24919839	24819169	cg11023668	chr2_24869000_A_G_b38	CD4T	negative	-0.954295	24872171	1
ENSG00000138031.14	chr2_24876488_A_C_b38	Monocytes	negative	-0.0867627	-	24919839	24819169	cg15020926	chr2_24874203_G_C_b38	CD4T	negative	-1.14275	24874222	1
ENSG00000170632.13	chr7_103077265_C_T_b38	Monocytes	negative	-0.73956	+	103074881	103099764	cg22151059	chr7_103077265_C_T_b38	CD4T	negative	0.606289	103094194	1
ENSG00000123609.10	chr2_151289140_C_T_b38	Monocytes	negative	0.282179	-	151290057	151270465	cg04758026	chr2_151303366_G_A_b38	CD4T	negative	-1.21058	151303077	1
ENSG00000141002.19	chr16_89759965_G_T_b38	Monocytes	negative	0.555637	+	89873570	89913627	cg02270433	chr16_89837144_G_A_b38	CD4T	negative	0.660415	89778981	1
ENSG00000107771.15	chr10_84312540_C_T_b38	Monocytes	negative	-0.756164	+	84328586	84518521	cg07356745	chr10_84500116_C_A_b38	CD4T	negative	1.70503	84499932	1
ENSG00000177479.19	chr3_48745140_C_A_b38	Monocytes	negative	0.254888	+	48918821	48986382	cg12825042	chr3_48740594_A_G_b38	CD4T	negative	-1.1785	48856706	1
ENSG00000168404.12	chr16_74700969_G_C_b38	Monocytes	negative	0.395271	-	74700960	74671855	cg10284440	chr16_74701250_G_A_b38	CD4T	negative	0.620884	74701592	1
ENSG00000163933.9	chr3_53105425_C_G_b38	Monocytes	negative	-0.954783	-	53130462	53088483	cg18071195	chr3_53072031_T_C_b38	CD4T	negative	0.851774	53069781	1
ENSG00000130775.15	chr1_27886464_C_T_b38	Monocytes	negative	-0.492249	+	27872543	27886685	cg23691781	chr1_27885761_G_A_b38	CD4T	negative	1.01435	27886316	1
ENSG00000165521.15	chr14_88630341_T_G_b38	Monocytes	negative	-0.28511	-	88792752	88612431	cg16351046	chr14_88756693_C_T_b38	CD4T	negative	-0.546113	88820106	1
ENSG00000145425.9	chr4_151184000_C_T_b38	Monocytes	negative	-0.0798815	+	151099573	151104652	cg07940283	chr4_151145582_A_C_b38	CD4T	negative	-1.21465	151099096	1
ENSG00000170365.9	chr4_145483290_T_G_b38	Monocytes	negative	0.829193	+	145481194	145558079	cg08499559	chr4_145489393_G_A_b38	CD8T	positive	0.690948	145531356	0
ENSG00000117748.9	chr1_27904156_G_A_b38	Monocytes	negative	-0.209436	-	27914746	27891524	cg27182070	chr1_27886464_C_T_b38	CD8T	positive	0.924481	27891771	0
ENSG00000197119.12	chr14_100302826_C_T_b38	Monocytes	negative	0.928489	-	100306547	100291111	cg18629527	chr14_100306335_G_C_b38	CD8T	positive	-0.673967	100305108	0
ENSG00000167851.13	chr17_74467076_G_A_b38	Monocytes	negative	-0.317135	+	74466416	74484796	cg24169812	chr17_74467365_A_G_b38	CD8T	positive	0.732508	74466398	0
ENSG00000130775.15	chr1_27886464_C_T_b38	Monocytes	negative	-0.492249	+	27872543	27886685	cg27182070	chr1_27886464_C_T_b38	CD8T	positive	0.924481	27891771	0
ENSG00000123609.10	chr2_151289140_C_T_b38	Monocytes	negative	0.282179	-	151290057	151270465	cg04758026	chr2_151307156_A_C_b38	CD8T	negative	-1.18543	151303077	1
ENSG00000107771.15	chr10_84312540_C_T_b38	Monocytes	negative	-0.756164	+	84328586	84518521	cg07356745	chr10_84500116_C_A_b38	CD8T	negative	1.73246	84499932	1
ENSG00000107771.15	chr10_84312540_C_T_b38	Monocytes	negative	-0.756164	+	84328586	84518521	cg07356745	chr10_84323823_G_T_b38	Mono	positive	1.41222	84499932	0
ENSG00000164597.13	chr7_107503421_A_G_b38	Monocytes	negative	0.86022	-	107564514	107201555	cg20963975	chr7_107238071_G_A_b38	Neu	positive	-0.627714	107293765	0
ENSG00000117748.9	chr1_27904156_G_A_b38	Monocytes	negative	-0.209436	-	27914746	27891524	cg23691781	chr1_27887770_G_C_b38	Neu	positive	0.99575	27886316	0
ENSG00000161513.11	chr17_74869116_T_C_b38	Monocytes	negative	-0.163537	-	74873031	74862497	cg06201923	chr17_74869116_T_C_b38	Neu	positive	0.533527	74868764	0
ENSG00000158106.13	chr8_143348171_C_T_b38	Monocytes	negative	0.202647	+	143368887	143384220	cg22123784	chr8_143363802_G_C_b38	Neu	positive	0.489751	143355337	0
ENSG00000197728.9	chr12_56042145_C_G_b38	Monocytes	negative	-1.17633	+	56041853	56044675	cg18193195	chr12_56080024_T_C_b38	Neu	positive	0.727453	55990724	0
ENSG00000138031.14	chr2_24876488_A_C_b38	Monocytes	negative	-0.0867627	-	24919839	24819169	cg10249235	chr2_24881098_A_C_b38	Neu	positive	-0.476085	24884206	0
ENSG00000138031.14	chr2_24876488_A_C_b38	Monocytes	negative	-0.0867627	-	24919839	24819169	cg16411340	chr2_24912751_G_A_b38	Neu	positive	-0.448608	24841648	0
ENSG00000138031.14	chr2_24876488_A_C_b38	Monocytes	negative	-0.0867627	-	24919839	24819169	cg17152801	chr2_24864774_C_T_b38	Neu	positive	-0.381746	24919232	0
ENSG00000138031.14	chr2_24876488_A_C_b38	Monocytes	negative	-0.0867627	-	24919839	24819169	cg11023668	chr2_24873823_A_T_b38	Neu	positive	-1.1306	24872171	0
ENSG00000138031.14	chr2_24876488_A_C_b38	Monocytes	negative	-0.0867627	-	24919839	24819169	cg15020926	chr2_24874203_G_C_b38	Neu	positive	-1.13123	24874222	0
ENSG00000166532.15	chr12_8679607_A_G_b38	Monocytes	negative	-0.054378	+	8681691	8783095	cg00505174	chr12_8691817_G_C_b38	Neu	positive	0.361372	8696730	0
ENSG00000170632.13	chr7_103077265_C_T_b38	Monocytes	negative	-0.73956	+	103074881	103099764	cg22151059	chr7_103077265_C_T_b38	Neu	positive	0.685907	103094194	0
ENSG00000123609.10	chr2_151289140_C_T_b38	Monocytes	negative	0.282179	-	151290057	151270465	cg04758026	chr2_151303366_G_A_b38	Neu	positive	-1.20363	151303077	0
ENSG00000160796.16	chr3_46983005_G_T_b38	Monocytes	negative	0.166422	+	46979683	47009703	cg10167303	chr3_47125342_TA_T_b38	Neu	positive	-0.474878	46959419	0
ENSG00000160796.16	chr3_46983005_G_T_b38	Monocytes	negative	0.166422	+	46979683	47009703	cg15561453	chr3_47147885_G_A_b38	Neu	positive	-0.507782	47418174	0
ENSG00000126226.21	chr13_113168167_A_G_b38	Monocytes	negative	0.391377	-	113208715	113177539	cg24300038	chr13_113174098_C_T_b38	Neu	positive	0.781158	113165042	0
ENSG00000100364.18	chr22_45247026_T_C_b38	Monocytes	negative	0.119795	-	45240769	45190338	cg01725872	chr22_45232749_T_C_b38	Neu	positive	0.208524	45239719	0
ENSG00000103051.18	chr16_70569610_G_A_b38	Monocytes	negative	-0.351845	-	70523565	70480568	cg11224906	chr16_70413551_T_C_b38	Neu	positive	1.08147	70419524	0
ENSG00000107771.15	chr10_84312540_C_T_b38	Monocytes	negative	-0.756164	+	84328586	84518521	cg07356745	chr10_84500116_C_A_b38	Neu	positive	1.65768	84499932	0
ENSG00000177479.19	chr3_48745140_C_A_b38	Monocytes	negative	0.254888	+	48918821	48986382	cg12825042	chr3_48685869_G_C_b38	Neu	positive	-0.995627	48856706	0
ENSG00000104164.10	chr15_45620946_A_T_b38	Monocytes	negative	0.0769338	+	45587123	45615999	cg22687031	chr15_45625231_A_T_b38	Neu	positive	0.718869	45634514	0
ENSG00000068028.17	chr3_50278688_T_C_b38	Monocytes	negative	-0.220728	-	50340936	50329782	cg07607196	chr3_50306747_A_G_b38	Neu	positive	-0.879123	50351392	0
ENSG00000214922.9	chr6_29661106_C_G_b38	Monocytes	negative	-0.112702	-	29748993	29735028	cg02078039	chr6_29661106_C_G_b38	Neu	positive	0.237987	30060480	0
ENSG00000112139.14	chr6_37701865_G_A_b38	Monocytes	negative	-1.17722	-	37699306	37630679	cg24796644	chr6_37694665_ATCC_A_b38	Neu	positive	-1.14645	37650180	0
ENSG00000168404.12	chr16_74700969_G_C_b38	Monocytes	negative	0.395271	-	74700960	74671855	cg10284440	chr16_74701250_G_A_b38	Neu	positive	0.613873	74701592	0
ENSG00000183172.8	chr22_42074585_G_C_b38	Monocytes	negative	1.1679	+	42079691	42084284	cg15557168	chr22_42138591_C_T_b38	Neu	positive	0.586666	42152792	0
ENSG00000128915.11	chr15_60418992_A_G_b38	Monocytes	negative	0.0656436	-	60479160	60419609	cg02485804	chr15_60405637_C_T_b38	Neu	positive	-0.104036	60542144	0
ENSG00000163933.9	chr3_53105425_C_G_b38	Monocytes	negative	-0.954783	-	53130462	53088483	cg18071195	chr3_53072031_T_C_b38	Neu	positive	0.838726	53069781	0
ENSG00000139842.14	chr13_113223868_T_C_b38	Monocytes	negative	0.308384	+	113208193	113267108	cg24300038	chr13_113174098_C_T_b38	Neu	positive	0.781158	113165042	0
ENSG00000130775.15	chr1_27886464_C_T_b38	Monocytes	negative	-0.492249	+	27872543	27886685	cg23691781	chr1_27887770_G_C_b38	Neu	positive	0.99575	27886316	0
ENSG00000107317.12	chr9_136999879_T_C_b38	Monocytes	negative	0.256619	+	136975092	136981742	cg19285473	chr9_136992590_G_C_b38	Neu	positive	0.681351	136981832	0
ENSG00000173801.16	chr17_41788254_G_A_b38	Monocytes	negative	-1.5764	-	41786931	41754604	cg11278727	chr17_41788404_A_G_b38	Neu	positive	-1.51767	41793312	0
ENSG00000165521.15	chr14_88630341_T_G_b38	Monocytes	negative	-0.28511	-	88792752	88612431	cg16351046	chr14_88759175_GA_G_b38	Neu	positive	-0.543227	88820106	0
ENSG00000135636.13	chr2_71191041_T_C_b38	Monocytes	negative	0.139174	+	71453722	71686768	cg16913421	chr2_71268771_T_A_b38	Neu	positive	-0.820796	71405823	0
ENSG00000089248.6	chr12_112530802_G_T_b38	Monocytes	negative	-0.172923	+	112013316	112023451	cg00966540	chr12_112543721_C_T_b38	Neu	positive	-0.793701	112347653	0
ENSG00000089248.6	chr12_112530802_G_T_b38	Monocytes	negative	-0.172923	+	112013316	112023451	cg15247468	chr12_111745770_T_C_b38	Neu	positive	0.799954	111760188	0
ENSG00000089248.6	chr12_112530802_G_T_b38	Monocytes	negative	-0.172923	+	112013316	112023451	cg06246732	chr12_111999710_C_T_b38	Neu	positive	-0.106262	111505870	0
ENSG00000119682.16	chr14_74854705_A_G_b38	Monocytes	negative	0.0736047	-	74713115	74653437	cg15890469	chr14_74838411_G_T_b38	Neu	positive	0.614931	74942143	0
ENSG00000170921.15	chr17_63904336_C_A_b38	Monocytes	negative	-0.0606055	+	63009556	63427699	cg26933683	chr17_63909376_A_G_b38	Neu	positive	-0.383381	63841378	0
ENSG00000170921.15	chr17_63904336_C_A_b38	Monocytes	negative	-0.0606055	+	63009556	63427699	cg14705018	chr17_63909628_A_G_b38	Neu	positive	0.819717	63839547	0
ENSG00000139631.18	chr12_53151908_C_T_b38	Monocytes	negative	0.0687225	-	53180909	53157663	cg18320160	chr12_53193684_T_G_b38	Neu	positive	0.129374	53197823	0
ENSG00000163354.14	chr1_154045516_G_T_b38	Monocytes	negative	0.100489	-	155033781	155018520	cg08202226	chr1_153970603_A_G_b38	Neu	positive	-0.497236	153924114	0
ENSG00000170365.9	chr4_145483290_T_G_b38	Monocytes	negative	0.829193	+	145481194	145558079	cg04930925	chr4_145483290_T_G_b38	Neu	negative	0.549934	145541481	1
ENSG00000262370.5	chr16_3086918_T_C_b38	Monocytes	negative	0.69318	-	3087100	3076911	cg08937107	chr16_3086180_A_G_b38	Neu	negative	-0.438639	3086856	1
ENSG00000248905.8	chr15_33103716_A_G_b38	Monocytes	negative	1.18126	-	33194733	32765545	cg13543254	chr15_33110203_G_A_b38	Neu	negative	0.552185	32839441	1
ENSG00000248905.8	chr15_33103716_A_G_b38	Monocytes	negative	1.18126	-	33194733	32765545	cg02025737	chr15_33102664_T_G_b38	Neu	negative	-0.484117	33092550	1
ENSG00000142185.16	chr21_44353556_C_T_b38	Monocytes	negative	1.10792	+	44350163	44443081	cg23312431	chr21_44353556_C_T_b38	Neu	negative	-1.11761	44354114	1
ENSG00000117748.9	chr1_27904156_G_A_b38	Monocytes	negative	-0.209436	-	27914746	27891524	cg03245099	chr1_27885139_T_C_b38	Neu	negative	0.437983	27875351	1
ENSG00000117748.9	chr1_27904156_G_A_b38	Monocytes	negative	-0.209436	-	27914746	27891524	cg11529397	chr1_27886464_C_T_b38	Neu	negative	0.735923	27873722	1
ENSG00000166387.11	chr11_7527192_G_A_b38	Monocytes	negative	0.786568	+	7513298	7657127	cg16964082	chr11_7527192_G_A_b38	Neu	negative	-0.324881	7538077	1
ENSG00000166839.16	chr15_64895021_T_C_b38	Monocytes	negative	-1.18546	+	64911902	64958700	cg07915896	chr15_64835305_A_G_b38	Neu	negative	-0.314807	64837617	1
ENSG00000166839.16	chr15_64895021_T_C_b38	Monocytes	negative	-1.18546	+	64911902	64958700	cg09074040	chr15_64878238_T_C_b38	Neu	negative	-0.727686	64927224	1
ENSG00000226752.9	chr9_120755426_G_T_b38	Monocytes	negative	-1.07472	+	120824828	120854385	cg03515999	chr9_120843433_CGAAGGCGTGAGTAATA_C_b38	Neu	negative	1.15326	120844054	1
ENSG00000226752.9	chr9_120755426_G_T_b38	Monocytes	negative	-1.07472	+	120824828	120854385	cg14064722	chr9_120722659_T_A_b38	Neu	negative	0.108488	120684611	1
ENSG00000184939.15	chr16_68524145_G_A_b38	Monocytes	negative	-0.988889	+	68530090	68576072	cg02508848	chr16_68547306_A_G_b38	Neu	negative	-0.698615	68539818	1
ENSG00000138031.14	chr2_24876488_A_C_b38	Monocytes	negative	-0.0867627	-	24919839	24819169	cg01884057	chr2_24927247_C_A_b38	Neu	negative	0.95359	24927182	1
ENSG00000187231.13	chr2_179236926_C_CT_b38	Monocytes	negative	0.390897	-	179264790	179101692	cg23780606	chr2_179084666_A_T_b38	Neu	negative	-0.176633	179274161	1
ENSG00000177479.19	chr3_48745140_C_A_b38	Monocytes	negative	0.254888	+	48918821	48986382	cg09319852	chr3_49212347_TA_T_b38	Neu	negative	0.531051	48869048	1
ENSG00000104164.10	chr15_45620946_A_T_b38	Monocytes	negative	0.0769338	+	45587123	45615999	cg01626885	chr15_45645427_C_A_b38	Neu	negative	-0.574099	45645559	1
ENSG00000073578.16	chr5_340210_C_T_b38	Monocytes	negative	-0.176694	+	218241	256700	cg04473437	chr5_339118_T_C_b38	Neu	negative	-0.105636	205219	1
ENSG00000251517.1	chr4_42727288_AT_A_b38	Monocytes	negative	0.582868	+	42706107	42707335	cg09632065	chr4_42671632_T_C_b38	Neu	negative	-0.677114	42673239	1
ENSG00000266718.1	chr17_32519606_C_G_b38	Monocytes	negative	0.322511	+	32495536	32499333	cg24550644	chr17_32519606_C_G_b38	Neu	negative	-1.06114	32519186	1
ENSG00000178623.11	chr2_240621671_G_T_b38	Monocytes	negative	-0.110531	+	240605431	240631259	cg11974430	chr2_240621671_G_T_b38	Neu	negative	0.566602	240621590	1
ENSG00000130775.15	chr1_27886464_C_T_b38	Monocytes	negative	-0.492249	+	27872543	27886685	cg03245099	chr1_27885139_T_C_b38	Neu	negative	0.437983	27875351	1
ENSG00000130775.15	chr1_27886464_C_T_b38	Monocytes	negative	-0.492249	+	27872543	27886685	cg11529397	chr1_27886464_C_T_b38	Neu	negative	0.735923	27873722	1
ENSG00000149089.12	chr11_34853367_CT_C_b38	Monocytes	negative	-0.125355	-	34916499	34853094	cg11622362	chr11_34844100_A_G_b38	Neu	negative	0.222104	34916565	1
ENSG00000259972.2	chr16_74347795_G_C_b38	Monocytes	negative	-0.178433	-	74335346	74305127	cg21604928	chr16_74277555_G_A_b38	Neu	negative	-0.333533	74313299	1
ENSG00000131748.15	chr17_39667347_T_C_b38	Monocytes	negative	-0.189505	+	39637065	39663484	cg17740645	chr17_39667347_T_C_b38	Neu	negative	-0.102024	39738160	1
ENSG00000171680.21	chr1_6542213_C_G_b38	Monocytes	negative	0.752811	-	6520061	6466092	cg19757108	chr1_6541186_T_G_b38	Neu	negative	-1.1153	6545387	1
ENSG00000231652.2	chr6_73714271_C_T_b38	Monocytes	negative	-0.235844	-	73696131	73693903	cg21927108	chr6_73708417_G_C_b38	Neu	negative	-0.990196	73803988	1
ENSG00000142185.16	chr21_44353556_C_T_b38	Monocytes	negative	1.10792	+	44350163	44443081	cg06812844	chr21_44353556_C_T_b38	NK	positive	-1.05441	44353899	0
ENSG00000117748.9	chr1_27904156_G_A_b38	Monocytes	negative	-0.209436	-	27914746	27891524	cg03245099	chr1_27899806_T_C_b38	NK	positive	0.436019	27875351	0
ENSG00000166839.16	chr15_64895021_T_C_b38	Monocytes	negative	-1.18546	+	64911902	64958700	cg09074040	chr15_64875134_A_T_b38	NK	positive	-0.778867	64927224	0
ENSG00000226752.9	chr9_120755426_G_T_b38	Monocytes	negative	-1.07472	+	120824828	120854385	cg03515999	chr9_120824459_T_G_b38	NK	positive	1.15124	120844054	0
ENSG00000226752.9	chr9_120755426_G_T_b38	Monocytes	negative	-1.07472	+	120824828	120854385	cg14064722	chr9_120718588_G_T_b38	NK	positive	0.0918615	120684611	0
ENSG00000100321.14	chr22_39351666_T_A_b38	Monocytes	negative	0.701928	+	39349925	39385588	cg19713460	chr22_39351666_T_A_b38	NK	positive	-0.210147	39349525	0
ENSG00000184939.15	chr16_68524145_G_A_b38	Monocytes	negative	-0.988889	+	68530090	68576072	cg02508848	chr16_68547306_A_G_b38	NK	positive	-0.720033	68539818	0
ENSG00000167851.13	chr17_74467076_G_A_b38	Monocytes	negative	-0.317135	+	74466416	74484796	cg20522569	chr17_74466327_C_T_b38	NK	positive	0.280841	74462847	0
ENSG00000177479.19	chr3_48745140_C_A_b38	Monocytes	negative	0.254888	+	48918821	48986382	cg20833759	chr3_49128636_C_T_b38	NK	positive	0.164522	49015775	0
ENSG00000177479.19	chr3_48745140_C_A_b38	Monocytes	negative	0.254888	+	48918821	48986382	cg19173990	chr3_49158420_T_TAGG_b38	NK	positive	0.182913	48967271	0
ENSG00000104164.10	chr15_45620946_A_T_b38	Monocytes	negative	0.0769338	+	45587123	45615999	cg01626885	chr15_45646885_T_A_b38	NK	positive	-0.565562	45645559	0
ENSG00000266718.1	chr17_32519606_C_G_b38	Monocytes	negative	0.322511	+	32495536	32499333	cg24550644	chr17_32519606_C_G_b38	NK	positive	-1.06095	32519186	0
ENSG00000178623.11	chr2_240621671_G_T_b38	Monocytes	negative	-0.110531	+	240605431	240631259	cg02717470	chr2_240621671_G_T_b38	NK	positive	-0.287018	240620375	0
ENSG00000183172.8	chr22_42074585_G_C_b38	Monocytes	negative	1.1679	+	42079691	42084284	cg10276465	chr22_42074604_C_G_b38	NK	positive	-0.359927	42074490	0
ENSG00000130775.15	chr1_27886464_C_T_b38	Monocytes	negative	-0.492249	+	27872543	27886685	cg03245099	chr1_27899806_T_C_b38	NK	positive	0.436019	27875351	0
ENSG00000076554.15	chr8_80139038_G_C_b38	Monocytes	negative	0.482507	-	80231232	80034745	cg04714581	chr8_80129727_G_A_b38	NK	positive	-0.401639	80134805	0
ENSG00000197728.9	chr12_56042145_C_G_b38	Monocytes	negative	-1.17633	+	56041853	56044675	cg18193195	chr12_56080024_T_C_b38	NK	negative	0.728245	55990724	1
ENSG00000138031.14	chr2_24876488_A_C_b38	Monocytes	negative	-0.0867627	-	24919839	24819169	cg15020926	chr2_24874203_G_C_b38	NK	negative	-1.19067	24874222	1
ENSG00000138031.14	chr2_24876488_A_C_b38	Monocytes	negative	-0.0867627	-	24919839	24819169	cg11023668	chr2_24875990_A_G_b38	NK	negative	-1.13129	24872171	1
ENSG00000123609.10	chr2_151289140_C_T_b38	Monocytes	negative	0.282179	-	151290057	151270465	cg04758026	chr2_151303366_G_A_b38	NK	negative	-1.21278	151303077	1
ENSG00000197506.7	chr9_84367989_C_T_b38	Monocytes	negative	-0.212374	-	84340683	84275457	cg21190895	chr9_84367908_C_T_b38	NK	negative	-0.750291	84369324	1
ENSG00000126226.21	chr13_113168167_A_G_b38	Monocytes	negative	0.391377	-	113208715	113177539	cg18105134	chr13_113175036_C_T_b38	NK	negative	1.16179	113164786	1
ENSG00000141002.19	chr16_89759965_G_T_b38	Monocytes	negative	0.555637	+	89873570	89913627	cg02270433	chr16_89792009_C_A_b38	NK	negative	0.813469	89778981	1
ENSG00000103051.18	chr16_70569610_G_A_b38	Monocytes	negative	-0.351845	-	70523565	70480568	cg11224906	chr16_70321965_A_G_b38	NK	negative	1.01491	70419524	1
ENSG00000107771.15	chr10_84312540_C_T_b38	Monocytes	negative	-0.756164	+	84328586	84518521	cg07356745	chr10_84461450_G_A_b38	NK	negative	1.45793	84499932	1
ENSG00000011523.13	chr2_65084304_G_A_b38	Monocytes	negative	-0.201366	+	65056366	65087004	cg14493336	chr2_65085083_C_T_b38	NK	negative	-0.971534	65067981	1
ENSG00000104164.10	chr15_45620946_A_T_b38	Monocytes	negative	0.0769338	+	45587123	45615999	cg22687031	chr15_45657240_C_G_b38	NK	negative	0.713862	45634514	1
ENSG00000068028.17	chr3_50278688_T_C_b38	Monocytes	negative	-0.220728	-	50340936	50329782	cg07607196	chr3_50336862_A_G_b38	NK	negative	-1.08297	50351392	1
ENSG00000112139.14	chr6_37701865_G_A_b38	Monocytes	negative	-1.17722	-	37699306	37630679	cg26720545	chr6_37706563_A_G_b38	NK	negative	-1.17064	37650233	1
ENSG00000123219.12	chr5_65562860_G_C_b38	Monocytes	negative	-1.05868	-	65563171	65517766	cg19097359	chr5_65656918_A_T_b38	NK	negative	1.19991	65564074	1
ENSG00000163933.9	chr3_53105425_C_G_b38	Monocytes	negative	-0.954783	-	53130462	53088483	cg18071195	chr3_53072031_T_C_b38	NK	negative	0.838156	53069781	1
ENSG00000139842.14	chr13_113223868_T_C_b38	Monocytes	negative	0.308384	+	113208193	113267108	cg18105134	chr13_113175036_C_T_b38	NK	negative	1.16179	113164786	1
ENSG00000204237.4	chr17_81559543_C_G_b38	Monocytes	negative	0.17803	-	81666633	81665036	cg21028142	chr17_81622333_C_T_b38	NK	negative	1.17779	81614685	1
ENSG00000173801.16	chr17_41788254_G_A_b38	Monocytes	negative	-1.5764	-	41786931	41754604	cg11278727	chr17_41788404_A_G_b38	NK	negative	-1.47981	41793312	1
ENSG00000204839.8	chr8_143580905_G_A_b38	Monocytes	negative	-0.55396	-	143572971	143566187	cg17524265	chr8_143576200_C_T_b38	NK	negative	1.21509	143577713	1
ENSG00000165521.15	chr14_88630341_T_G_b38	Monocytes	negative	-0.28511	-	88792752	88612431	cg16351046	chr14_88648094_T_G_b38	NK	negative	-0.555381	88820106	1
ENSG00000135636.13	chr2_71191041_T_C_b38	Monocytes	negative	0.139174	+	71453722	71686768	cg16913421	chr2_71268771_T_A_b38	NK	negative	-0.812205	71405823	1
ENSG00000089248.6	chr12_112530802_G_T_b38	Monocytes	negative	-0.172923	+	112013316	112023451	cg15247468	chr12_111614847_T_C_b38	NK	negative	1.11288	111760188	1
ENSG00000170921.15	chr17_63904336_C_A_b38	Monocytes	negative	-0.0606055	+	63009556	63427699	cg14705018	chr17_63909628_A_G_b38	NK	negative	0.810217	63839547	1
ENSG00000145425.9	chr4_151184000_C_T_b38	Monocytes	negative	-0.0798815	+	151099573	151104652	cg06883206	chr4_151170474_C_T_b38	NK	negative	0.378188	151250950	1
ENSG00000121281.12	chr16_50345857_CG_C_b38	NK_cells	positive	0.449627	+	50246137	50318135	cg14304326	chr16_50307592_A_G_b38	Bcell	positive	-0.800371	50335351	1
ENSG00000251301.6	chr12_68455800_T_A_b38	NK_cells	positive	0.962242	-	68451663	68332888	cg11799593	chr12_68453776_A_G_b38	Bcell	negative	-1.24005	68452089	0
ENSG00000258839.3	chr16_89883891_G_C_b38	NK_cells	positive	1.0883	+	89913418	89920977	cg02270433	chr16_89822919_T_G_b38	Bcell	negative	0.626191	89778981	0
ENSG00000213949.8	chr5_52756865_T_A_b38	NK_cells	positive	1.05786	+	52787896	52959210	cg01399826	chr5_52724562_C_T_b38	Bcell	negative	-1.57666	52725994	0
ENSG00000121281.12	chr16_50345857_CG_C_b38	NK_cells	positive	0.449627	+	50246137	50318135	cg14304326	chr16_50365171_A_AG_b38	CD4T	positive	-1.06381	50335351	1
ENSG00000010030.13	chr6_36387717_CGCCCGGGT_C_b38	NK_cells	positive	0.818654	-	36387800	36354091	cg21680583	chr6_36387833_A_G_b38	CD4T	positive	0.520928	36386639	1
ENSG00000258839.3	chr16_89883891_G_C_b38	NK_cells	positive	1.0883	+	89913418	89920977	cg02270433	chr16_89837144_G_A_b38	CD4T	negative	0.660415	89778981	0
ENSG00000001561.6	chr6_46138668_G_A_b38	NK_cells	positive	0.284927	+	46129993	46146699	cg26552158	chr6_46159599_T_TA_b38	CD4T	negative	-0.211247	46128581	0
ENSG00000167261.13	chr16_67301066_A_G_b38	NK_cells	positive	0.451222	-	68000586	67987394	cg07490835	chr16_67264828_TC_T_b38	CD4T	negative	0.546407	67545205	0
ENSG00000231769.2	chr6_46138668_G_A_b38	NK_cells	positive	0.719655	-	46129706	46097093	cg26552158	chr6_46159599_T_TA_b38	CD4T	negative	-0.211247	46128581	0
ENSG00000149403.12	chr11_120908811_C_T_b38	NK_cells	positive	-0.993707	+	120511700	120988904	cg09840643	chr11_120908650_G_A_b38	CD8T	positive	-0.184125	120895595	1
ENSG00000149403.12	chr11_120908811_C_T_b38	NK_cells	positive	-0.993707	+	120511700	120988904	cg20032008	chr11_120908811_C_T_b38	CD8T	positive	-0.162726	120903977	1
ENSG00000251301.6	chr12_68455800_T_A_b38	NK_cells	positive	0.962242	-	68451663	68332888	cg19044242	chr12_68452486_T_C_b38	Neu	positive	-0.779868	68452155	1
ENSG00000167261.13	chr16_67301066_A_G_b38	NK_cells	positive	0.451222	-	68000586	67987394	cg01930719	chr16_67301066_A_G_b38	Neu	positive	0.147082	67541659	1
ENSG00000164597.13	chr7_107561130_G_A_b38	NK_cells	positive	0.817615	-	107564514	107201555	cg20963975	chr7_107238071_G_A_b38	Neu	positive	-0.627714	107293765	1
ENSG00000213949.8	chr5_52756865_T_A_b38	NK_cells	positive	1.05786	+	52787896	52959210	cg01399826	chr5_52698218_C_T_b38	Neu	positive	-1.48289	52725994	1
ENSG00000162383.11	chr1_53070559_A_G_b38	NK_cells	positive	-0.690132	-	53142632	53087179	cg08607780	chr1_53068471_C_G_b38	Neu	positive	1.25557	53091029	1
ENSG00000160305.17	chr21_46541798_G_A_b38	NK_cells	positive	0.826071	+	46458899	46569852	cg22517527	chr21_46496687_A_G_b38	Neu	negative	-0.409451	46637055	0
ENSG00000160305.17	chr21_46541798_G_A_b38	NK_cells	positive	0.826071	+	46458899	46569852	cg06114238	chr21_46540580_T_C_b38	Neu	negative	-1.08436	46540324	0
ENSG00000141002.19	chr16_89911930_G_A_b38	NK_cells	positive	0.203051	+	89873570	89913627	cg10412286	chr16_89909503_C_G_b38	Neu	negative	0.55677	89911244	0
ENSG00000121281.12	chr16_50345857_CG_C_b38	NK_cells	positive	0.449627	+	50246137	50318135	cg14304326	chr16_50339361_C_T_b38	Neu	negative	-1.07562	50335351	0
ENSG00000184939.15	chr16_68534449_T_C_b38	NK_cells	positive	1.02996	+	68530090	68576072	cg02508848	chr16_68547306_A_G_b38	Neu	negative	-0.698615	68539818	0
ENSG00000160310.17	chr21_46541798_G_A_b38	NK_cells	positive	0.754757	+	46635167	46665124	cg22517527	chr21_46496687_A_G_b38	Neu	negative	-0.409451	46637055	0
ENSG00000160310.17	chr21_46541798_G_A_b38	NK_cells	positive	0.754757	+	46635167	46665124	cg06114238	chr21_46540580_T_C_b38	Neu	negative	-1.08436	46540324	0
ENSG00000149403.12	chr11_120908811_C_T_b38	NK_cells	positive	-0.993707	+	120511700	120988904	cg02672539	chr11_120908811_C_T_b38	Neu	negative	0.543555	120908826	0
ENSG00000160305.17	chr21_46541798_G_A_b38	NK_cells	positive	0.826071	+	46458899	46569852	cg09371744	chr21_46476950_G_C_b38	NK	positive	-0.374076	46567694	1
ENSG00000160305.17	chr21_46541798_G_A_b38	NK_cells	positive	0.826071	+	46458899	46569852	cg06114238	chr21_46540580_T_C_b38	NK	positive	-1.0706	46540324	1
ENSG00000116679.15	chr1_185439929_G_A_b38	NK_cells	positive	0.592683	-	185317329	185296388	cg16301679	chr1_185429851_C_A_b38	NK	positive	-0.442968	185312515	1
ENSG00000116679.15	chr1_185439929_G_A_b38	NK_cells	positive	0.592683	-	185317329	185296388	cg20487890	chr1_185431616_C_T_b38	NK	positive	-0.444343	185433212	1
ENSG00000184939.15	chr16_68534449_T_C_b38	NK_cells	positive	1.02996	+	68530090	68576072	cg02508848	chr16_68547306_A_G_b38	NK	positive	-0.720033	68539818	1
ENSG00000160310.17	chr21_46541798_G_A_b38	NK_cells	positive	0.754757	+	46635167	46665124	cg09371744	chr21_46476950_G_C_b38	NK	positive	-0.374076	46567694	1
ENSG00000160310.17	chr21_46541798_G_A_b38	NK_cells	positive	0.754757	+	46635167	46665124	cg06114238	chr21_46540580_T_C_b38	NK	positive	-1.0706	46540324	1
ENSG00000100321.14	chr22_39351666_T_A_b38	NK_cells	positive	0.699655	+	39349925	39385588	cg19713460	chr22_39351666_T_A_b38	NK	positive	-0.210147	39349525	1
ENSG00000001561.6	chr6_46138668_G_A_b38	NK_cells	positive	0.284927	+	46129993	46146699	cg26552158	chr6_46106919_T_C_b38	NK	positive	-0.112264	46128581	1
ENSG00000231769.2	chr6_46138668_G_A_b38	NK_cells	positive	0.719655	-	46129706	46097093	cg26552158	chr6_46106919_T_C_b38	NK	positive	-0.112264	46128581	1
ENSG00000159111.12	chr17_47850084_G_A_b38	NK_cells	positive	-0.36472	-	47831534	47823272	cg16238778	chr17_47846680_G_T_b38	NK	positive	0.0944348	47810607	1
ENSG00000176720.4	chr2_241610209_A_G_b38	NK_cells	positive	-0.765909	+	241558721	241574138	cg26856451	chr2_241633431_A_G_b38	NK	negative	0.686187	241617578	0
ENSG00000251301.6	chr12_68455800_T_A_b38	NK_cells	positive	0.962242	-	68451663	68332888	cg19044242	chr12_68452486_T_C_b38	NK	negative	-0.785795	68452155	0
ENSG00000258839.3	chr16_89883891_G_C_b38	NK_cells	positive	1.0883	+	89913418	89920977	cg02270433	chr16_89792009_C_A_b38	NK	negative	0.813469	89778981	0
ENSG00000167261.13	chr16_67301066_A_G_b38	NK_cells	positive	0.451222	-	68000586	67987394	cg09738193	chr16_67677296_C_T_b38	NK	negative	-0.703497	67892414	0
ENSG00000213949.8	chr5_52756865_T_A_b38	NK_cells	positive	1.05786	+	52787896	52959210	cg01399826	chr5_52713064_C_T_b38	NK	negative	-1.57547	52725994	0
ENSG00000198933.9	chr17_47698964_T_G_b38	NK_cells	negative	-0.702143	+	47694081	47712050	cg12343953	chr17_47693671_G_A_b38	Bcell	negative	0.336087	47244603	1
ENSG00000214425.7	chr17_45846971_A_C_b38	NK_cells	negative	-1.07531	-	45550335	45506741	cg18878992	chr17_45877050_A_AC_b38	Bcell	negative	0.831689	45896978	1
ENSG00000214425.7	chr17_45846971_A_C_b38	NK_cells	negative	-1.07531	-	45550335	45506741	cg19832721	chr17_45880713_C_T_b38	Bcell	negative	1.22315	46172500	1
ENSG00000214425.7	chr17_45846971_A_C_b38	NK_cells	negative	-1.07531	-	45550335	45506741	cg09860564	chr17_45745406_T_C_b38	Bcell	negative	-0.949073	46136431	1
ENSG00000214425.7	chr17_45846971_A_C_b38	NK_cells	negative	-1.07531	-	45550335	45506741	cg06721910	chr17_45846971_A_C_b38	Bcell	negative	-0.629268	46146236	1
ENSG00000139350.11	chr12_96889338_C_A_b38	NK_cells	negative	-0.329379	+	96907223	96953777	cg00481382	chr12_96923314_T_C_b38	Bcell	negative	1.22079	96910634	1
ENSG00000139350.11	chr12_96889338_C_A_b38	NK_cells	negative	-0.329379	+	96907223	96953777	cg23758309	chr12_96879739_C_T_b38	Bcell	negative	-1.21015	96879522	1
ENSG00000105371.8	chr19_10288699_T_G_b38	NK_cells	negative	0.855061	+	10286967	10288522	cg20036207	chr19_10288699_T_G_b38	Bcell	negative	-1.15387	10286355	1
ENSG00000183542.5	chr12_10427704_T_C_b38	NK_cells	negative	-0.176105	-	10409757	10407382	cg08041188	chr12_10427704_T_C_b38	Bcell	negative	1.06303	10411416	1
ENSG00000166275.15	chr10_103001849_CA_C_b38	NK_cells	negative	-0.263943	+	102854223	102864961	cg18882449	chr10_103106305_C_T_b38	Bcell	negative	-1.13397	103125365	1
ENSG00000204650.14	chr17_45846971_A_C_b38	NK_cells	negative	0.778303	+	45620328	45655156	cg18878992	chr17_45877050_A_AC_b38	Bcell	negative	0.831689	45896978	1
ENSG00000204650.14	chr17_45846971_A_C_b38	NK_cells	negative	0.778303	+	45620328	45655156	cg19832721	chr17_45880713_C_T_b38	Bcell	negative	1.22315	46172500	1
ENSG00000204650.14	chr17_45846971_A_C_b38	NK_cells	negative	0.778303	+	45620328	45655156	cg09860564	chr17_45745406_T_C_b38	Bcell	negative	-0.949073	46136431	1
ENSG00000204650.14	chr17_45846971_A_C_b38	NK_cells	negative	0.778303	+	45620328	45655156	cg06721910	chr17_45846971_A_C_b38	Bcell	negative	-0.629268	46146236	1
ENSG00000120675.5	chr13_43024186_C_G_b38	NK_cells	negative	-0.908347	+	43023203	43114224	cg14729962	chr13_43023729_A_G_b38	Bcell	negative	0.552358	43023429	1
ENSG00000214425.7	chr17_45846971_A_C_b38	NK_cells	negative	-1.07531	-	45550335	45506741	cg09860564	chr17_45646881_T_TA_b38	CD4T	positive	-1.20894	46136431	0
ENSG00000204650.14	chr17_45846971_A_C_b38	NK_cells	negative	0.778303	+	45620328	45655156	cg09860564	chr17_45646881_T_TA_b38	CD4T	positive	-1.20894	46136431	0
ENSG00000214425.7	chr17_45846971_A_C_b38	NK_cells	negative	-1.07531	-	45550335	45506741	cg06721910	chr17_46245556_A_G_b38	CD4T	negative	-0.832472	46146236	1
ENSG00000139350.11	chr12_96889338_C_A_b38	NK_cells	negative	-0.329379	+	96907223	96953777	cg00481382	chr12_96910353_C_T_b38	CD4T	negative	1.22523	96910634	1
ENSG00000139350.11	chr12_96889338_C_A_b38	NK_cells	negative	-0.329379	+	96907223	96953777	cg23758309	chr12_96879739_C_T_b38	CD4T	negative	-1.21755	96879522	1
ENSG00000166275.15	chr10_103001849_CA_C_b38	NK_cells	negative	-0.263943	+	102854223	102864961	cg05308233	chr10_103055511_T_A_b38	CD4T	negative	-0.527392	103036616	1
ENSG00000204650.14	chr17_45846971_A_C_b38	NK_cells	negative	0.778303	+	45620328	45655156	cg06721910	chr17_46245556_A_G_b38	CD4T	negative	-0.832472	46146236	1
ENSG00000120675.5	chr13_43024186_C_G_b38	NK_cells	negative	-0.908347	+	43023203	43114224	cg14729962	chr13_43024053_A_T_b38	CD4T	negative	0.502395	43023429	1
ENSG00000214401.4	chr17_46200110_C_CTTTAG_b38	NK_cells	negative	0.837339	+	46193576	46196723	cg06721910	chr17_46245556_A_G_b38	CD4T	negative	-0.832472	46146236	1
ENSG00000214425.7	chr17_45846971_A_C_b38	NK_cells	negative	-1.07531	-	45550335	45506741	cg19832721	chr17_45851248_T_G_b38	CD8T	negative	1.17374	46172500	1
ENSG00000204650.14	chr17_45846971_A_C_b38	NK_cells	negative	0.778303	+	45620328	45655156	cg19832721	chr17_45851248_T_G_b38	CD8T	negative	1.17374	46172500	1
ENSG00000198933.9	chr17_47698964_T_G_b38	NK_cells	negative	-0.702143	+	47694081	47712050	cg10660903	chr17_47687883_T_C_b38	Neu	positive	0.238934	47230240	0
ENSG00000198933.9	chr17_47698964_T_G_b38	NK_cells	negative	-0.702143	+	47694081	47712050	cg12343953	chr17_47693671_G_A_b38	Neu	positive	0.32318	47244603	0
ENSG00000145390.11	chr4_119185611_G_A_b38	NK_cells	negative	1.02958	+	119212636	119295517	cg05104897	chr4_119185193_T_C_b38	Neu	positive	-0.959842	119206330	0
ENSG00000174799.10	chr4_56322372_A_G_b38	NK_cells	negative	0.069883	+	55948871	56033363	cg04528060	chr4_56334781_A_T_b38	Neu	positive	0.536601	56505702	0
ENSG00000214425.7	chr17_45846971_A_C_b38	NK_cells	negative	-1.07531	-	45550335	45506741	cg23519755	chr17_45851248_T_G_b38	Neu	positive	-0.811952	46047194	0
ENSG00000214425.7	chr17_45846971_A_C_b38	NK_cells	negative	-1.07531	-	45550335	45506741	cg21327887	chr17_45638061_T_C_b38	Neu	positive	0.842184	45894562	0
ENSG00000214425.7	chr17_45846971_A_C_b38	NK_cells	negative	-1.07531	-	45550335	45506741	cg14321938	chr17_45846971_A_C_b38	Neu	positive	-0.565927	45844417	0
ENSG00000139350.11	chr12_96889338_C_A_b38	NK_cells	negative	-0.329379	+	96907223	96953777	cg00481382	chr12_96923314_T_C_b38	Neu	positive	1.21635	96910634	0
ENSG00000139350.11	chr12_96889338_C_A_b38	NK_cells	negative	-0.329379	+	96907223	96953777	cg23758309	chr12_96884400_T_G_b38	Neu	positive	-1.15448	96879522	0
ENSG00000104361.9	chr8_98280331_T_G_b38	NK_cells	negative	0.346102	-	98294393	98189833	cg12860109	chr8_98280699_T_G_b38	Neu	positive	0.995121	98247300	0
ENSG00000176485.11	chr11_63608018_C_G_b38	NK_cells	negative	-0.796871	-	63616883	63573195	cg22380508	chr11_63608018_C_G_b38	Neu	positive	-0.222976	63613672	0
ENSG00000183542.5	chr12_10427704_T_C_b38	NK_cells	negative	-0.176105	-	10409757	10407382	cg03308012	chr12_10427463_C_T_b38	Neu	positive	-0.726087	10443645	0
ENSG00000183542.5	chr12_10427704_T_C_b38	NK_cells	negative	-0.176105	-	10409757	10407382	cg15368872	chr12_10427704_T_C_b38	Neu	positive	-0.54323	10372634	0
ENSG00000189068.9	chr19_54066008_A_G_b38	NK_cells	negative	-0.216848	-	54063953	54040825	cg01718139	chr19_54066008_A_G_b38	Neu	positive	0.213072	54063584	0
ENSG00000179632.9	chr8_144125438_G_A_b38	NK_cells	negative	-0.402117	+	144104499	144107611	cg14771070	chr8_144115450_T_A_b38	Neu	positive	-0.656171	144107689	0
ENSG00000166275.15	chr10_103001849_CA_C_b38	NK_cells	negative	-0.263943	+	102854223	102864961	cg18882449	chr10_103104086_T_G_b38	Neu	positive	-1.13213	103125365	0
ENSG00000166275.15	chr10_103001849_CA_C_b38	NK_cells	negative	-0.263943	+	102854223	102864961	cg05308233	chr10_102901951_C_T_b38	Neu	positive	-0.51392	103036616	0
ENSG00000204650.14	chr17_45846971_A_C_b38	NK_cells	negative	0.778303	+	45620328	45655156	cg23519755	chr17_45851248_T_G_b38	Neu	positive	-0.811952	46047194	0
ENSG00000204650.14	chr17_45846971_A_C_b38	NK_cells	negative	0.778303	+	45620328	45655156	cg21327887	chr17_45638061_T_C_b38	Neu	positive	0.842184	45894562	0
ENSG00000204650.14	chr17_45846971_A_C_b38	NK_cells	negative	0.778303	+	45620328	45655156	cg14321938	chr17_45846971_A_C_b38	Neu	positive	-0.565927	45844417	0
ENSG00000120675.5	chr13_43024186_C_G_b38	NK_cells	negative	-0.908347	+	43023203	43114224	cg14729962	chr13_43023989_G_A_b38	Neu	positive	0.497522	43023429	0
ENSG00000214401.4	chr17_46200110_C_CTTTAG_b38	NK_cells	negative	0.837339	+	46193576	46196723	cg06721910	chr17_46048999_C_T_b38	Neu	positive	-0.577451	46146236	0
ENSG00000214401.4	chr17_46200110_C_CTTTAG_b38	NK_cells	negative	0.837339	+	46193576	46196723	cg19832721	chr17_46169798_A_G_b38	Neu	positive	1.31554	46172500	0
ENSG00000198933.9	chr17_47698964_T_G_b38	NK_cells	negative	-0.702143	+	47694081	47712050	cg10024583	chr17_47694450_T_C_b38	Neu	negative	0.91519	47695434	1
ENSG00000214425.7	chr17_45846971_A_C_b38	NK_cells	negative	-1.07531	-	45550335	45506741	cg08670715	chr17_46079035_T_TA_b38	Neu	negative	0.617033	46264388	1
ENSG00000214425.7	chr17_45846971_A_C_b38	NK_cells	negative	-1.07531	-	45550335	45506741	cg05533539	chr17_45590269_A_G_b38	Neu	negative	-0.262216	46027155	1
ENSG00000214425.7	chr17_45846971_A_C_b38	NK_cells	negative	-1.07531	-	45550335	45506741	cg09860564	chr17_45646881_T_TA_b38	Neu	negative	-1.22845	46136431	1
ENSG00000204650.14	chr17_45846971_A_C_b38	NK_cells	negative	0.778303	+	45620328	45655156	cg08670715	chr17_46079035_T_TA_b38	Neu	negative	0.617033	46264388	1
ENSG00000204650.14	chr17_45846971_A_C_b38	NK_cells	negative	0.778303	+	45620328	45655156	cg05533539	chr17_45590269_A_G_b38	Neu	negative	-0.262216	46027155	1
ENSG00000204650.14	chr17_45846971_A_C_b38	NK_cells	negative	0.778303	+	45620328	45655156	cg09860564	chr17_45646881_T_TA_b38	Neu	negative	-1.22845	46136431	1
ENSG00000120675.5	chr13_43024186_C_G_b38	NK_cells	negative	-0.908347	+	43023203	43114224	cg07326288	chr13_43023841_C_G_b38	Neu	negative	-0.174141	43077718	1
ENSG00000198933.9	chr17_47698964_T_G_b38	NK_cells	negative	-0.702143	+	47694081	47712050	cg10024583	chr17_47691870_T_C_b38	NK	positive	0.910738	47695434	0
ENSG00000145390.11	chr4_119185611_G_A_b38	NK_cells	negative	1.02958	+	119212636	119295517	cg05104897	chr4_119205078_C_T_b38	NK	negative	-1.13195	119206330	1
ENSG00000214425.7	chr17_45846971_A_C_b38	NK_cells	negative	-1.07531	-	45550335	45506741	cg14321938	chr17_45851248_T_G_b38	NK	negative	-0.588424	45844417	1
ENSG00000214425.7	chr17_45846971_A_C_b38	NK_cells	negative	-1.07531	-	45550335	45506741	cg15072451	chr17_46003698_A_G_b38	NK	negative	-0.941153	45924306	1
ENSG00000139350.11	chr12_96889338_C_A_b38	NK_cells	negative	-0.329379	+	96907223	96953777	cg00481382	chr12_96923314_T_C_b38	NK	negative	1.21502	96910634	1
ENSG00000139350.11	chr12_96889338_C_A_b38	NK_cells	negative	-0.329379	+	96907223	96953777	cg23758309	chr12_96884400_T_G_b38	NK	negative	-1.16412	96879522	1
ENSG00000183542.5	chr12_10427704_T_C_b38	NK_cells	negative	-0.176105	-	10409757	10407382	cg04531182	chr12_10444608_C_T_b38	NK	negative	-1.21589	10411382	1
ENSG00000183542.5	chr12_10427704_T_C_b38	NK_cells	negative	-0.176105	-	10409757	10407382	cg12866867	chr12_10377577_ACTAAT_A_b38	NK	negative	-0.312589	10412630	1
ENSG00000179632.9	chr8_144125438_G_A_b38	NK_cells	negative	-0.402117	+	144104499	144107611	cg14771070	chr8_144125552_CT_C_b38	NK	negative	-0.685894	144107689	1
ENSG00000166275.15	chr10_103001849_CA_C_b38	NK_cells	negative	-0.263943	+	102854223	102864961	cg18882449	chr10_103112927_A_G_b38	NK	negative	-1.12546	103125365	1
ENSG00000166275.15	chr10_103001849_CA_C_b38	NK_cells	negative	-0.263943	+	102854223	102864961	cg05308233	chr10_102886686_C_A_b38	NK	negative	-0.469037	103036616	1
ENSG00000204650.14	chr17_45846971_A_C_b38	NK_cells	negative	0.778303	+	45620328	45655156	cg14321938	chr17_45851248_T_G_b38	NK	negative	-0.588424	45844417	1
ENSG00000204650.14	chr17_45846971_A_C_b38	NK_cells	negative	0.778303	+	45620328	45655156	cg15072451	chr17_46003698_A_G_b38	NK	negative	-0.941153	45924306	1
ENSG00000120675.5	chr13_43024186_C_G_b38	NK_cells	negative	-0.908347	+	43023203	43114224	cg14729962	chr13_43024053_A_T_b38	NK	negative	0.500336	43023429	1
ENSG00000214401.4	chr17_46200110_C_CTTTAG_b38	NK_cells	negative	0.837339	+	46193576	46196723	cg15072451	chr17_46003698_A_G_b38	NK	negative	-0.941153	45924306	1
ENSG00000214401.4	chr17_46200110_C_CTTTAG_b38	NK_cells	negative	0.837339	+	46193576	46196723	cg19832721	chr17_46048999_C_T_b38	NK	negative	1.14001	46172500	1
ENSG00000262370.5	chr16_3086918_T_C_b38	T_cells	positive	0.685523	-	3087100	3076911	cg08937107	chr16_3086180_A_G_b38	Bcell	positive	-0.432067	3086856	1
ENSG00000166839.16	chr15_64895021_T_C_b38	T_cells	positive	-1.17216	+	64911902	64958700	cg07915896	chr15_64835305_A_G_b38	Bcell	positive	-0.312804	64837617	1
ENSG00000266718.1	chr17_32519606_C_G_b38	T_cells	positive	0.325567	+	32495536	32499333	cg24550644	chr17_32519606_C_G_b38	Bcell	positive	-1.0536	32519186	1
ENSG00000197728.9	chr12_56042145_C_G_b38	T_cells	positive	-1.17351	+	56041853	56044675	cg18193195	chr12_56080024_T_C_b38	Bcell	negative	0.73598	55990724	0
ENSG00000117748.9	chr1_27885139_T_C_b38	T_cells	positive	-0.204749	-	27914746	27891524	cg23691781	chr1_27887944_A_T_b38	Bcell	negative	1.0382	27886316	0
ENSG00000158106.13	chr8_143348171_C_T_b38	T_cells	positive	0.21169	+	143368887	143384220	cg22123784	chr8_143363802_G_C_b38	Bcell	negative	0.501965	143355337	0
ENSG00000158106.13	chr8_143348171_C_T_b38	T_cells	positive	0.21169	+	143368887	143384220	cg12188860	chr8_143348171_C_T_b38	Bcell	negative	0.719595	143334315	0
ENSG00000107771.15	chr10_84503226_C_CA_b38	T_cells	positive	-0.754096	+	84328586	84518521	cg07356745	chr10_84500116_C_A_b38	Bcell	negative	1.7146	84499932	0
ENSG00000160209.18	chr21_43732619_G_A_b38	T_cells	positive	0.512662	+	43719094	43762307	cg24875593	chr21_43733198_G_C_b38	Bcell	negative	-1.24534	43733128	0
ENSG00000138031.14	chr2_24876488_A_C_b38	T_cells	positive	-0.0764749	-	24919839	24819169	cg11023668	chr2_24883356_TA_T_b38	Bcell	negative	-1.0655	24872171	0
ENSG00000138031.14	chr2_24876488_A_C_b38	T_cells	positive	-0.0764749	-	24919839	24819169	cg16411340	chr2_24864774_C_T_b38	Bcell	negative	-0.418246	24841648	0
ENSG00000138031.14	chr2_24876488_A_C_b38	T_cells	positive	-0.0764749	-	24919839	24819169	cg15020926	chr2_24874203_G_C_b38	Bcell	negative	-1.18424	24874222	0
ENSG00000123609.10	chr2_151236776_A_G_b38	T_cells	positive	-0.276988	-	151290057	151270465	cg04758026	chr2_151303775_G_GT_b38	Bcell	negative	-1.09392	151303077	0
ENSG00000072210.18	chr17_20088560_G_A_b38	T_cells	positive	0.117943	+	19648136	19677598	cg06441554	chr17_20103164_G_A_b38	Bcell	negative	0.510543	20301116	0
ENSG00000122359.17	chr10_80188001_T_C_b38	T_cells	positive	0.0370526	-	80205572	80150889	cg17828988	chr10_80188001_T_C_b38	Bcell	negative	0.909282	80191748	0
ENSG00000134202.10	chr1_109739319_G_A_b38	T_cells	positive	1.09482	-	109741038	109733932	cg10807101	chr1_109740350_G_T_b38	Bcell	negative	-1.24808	109739652	0
ENSG00000160796.16	chr3_46951637_G_A_b38	T_cells	positive	-0.174231	+	46979683	47009703	cg15561453	chr3_47062371_GTT_G_b38	Bcell	negative	-0.431905	47418174	0
ENSG00000149308.16	chr11_108469489_T_C_b38	T_cells	positive	0.0872982	-	108222642	108157215	cg00978083	chr11_108236282_G_A_b38	Bcell	negative	-0.765173	108236086	0
ENSG00000177479.19	chr3_49111457_T_C_b38	T_cells	positive	0.265667	+	48918821	48986382	cg21141812	chr3_48780163_C_A_b38	Bcell	negative	0.486306	48518890	0
ENSG00000185085.2	chr11_62675614_G_A_b38	T_cells	positive	0.542212	-	62653302	62646848	cg05008438	chr11_62672097_G_A_b38	Bcell	negative	0.718801	62669565	0
ENSG00000184898.6	chr2_151260221_G_A_b38	T_cells	positive	-0.611164	-	151261879	151247940	cg04758026	chr2_151303775_G_GT_b38	Bcell	negative	-1.09392	151303077	0
ENSG00000248905.8	chr15_33103716_A_G_b38	T_cells	positive	1.18778	-	33194733	32765545	cg05028366	chr15_33102664_T_G_b38	CD4T	positive	-0.144829	33090344	1
ENSG00000117748.9	chr1_27885139_T_C_b38	T_cells	positive	-0.204749	-	27914746	27891524	cg27182070	chr1_27886464_C_T_b38	CD4T	positive	0.916891	27891771	1
ENSG00000117748.9	chr1_27885139_T_C_b38	T_cells	positive	-0.204749	-	27914746	27891524	cg23448720	chr1_27903170_C_T_b38	CD4T	positive	0.347519	27943626	1
ENSG00000142185.16	chr21_44353556_C_T_b38	T_cells	positive	1.17558	+	44350163	44443081	cg23312431	chr21_44353556_C_T_b38	CD4T	positive	-1.18516	44354114	1
ENSG00000167851.13	chr17_74463155_A_G_b38	T_cells	positive	-0.288189	+	74466416	74484796	cg14181940	chr17_74461996_G_A_b38	CD4T	positive	0.848747	74466941	1
ENSG00000171840.11	chr12_663507_C_A_b38	T_cells	positive	-0.197383	-	663779	564296	cg20781967	chr12_669309_A_G_b38	CD4T	positive	0.918231	663522	1
ENSG00000101161.7	chr20_63992659_C_CT_b38	T_cells	positive	0.490138	+	63981135	64033100	cg23992672	chr20_64010222_G_A_b38	CD4T	positive	-1.1999	64001770	1
ENSG00000066294.14	chr1_160611717_A_C_b38	T_cells	positive	-0.369308	-	160579516	160541095	cg02350144	chr1_160602114_A_G_b38	CD4T	positive	0.262163	160575586	1
ENSG00000204110.6	chr6_37516922_C_G_b38	T_cells	positive	-0.898246	+	37507348	37535616	cg25019722	chr6_37516953_G_A_b38	CD4T	positive	-0.768601	37535834	1
ENSG00000266718.1	chr17_32519606_C_G_b38	T_cells	positive	0.325567	+	32495536	32499333	cg21855910	chr17_32519606_C_G_b38	CD4T	positive	-0.571488	32490379	1
ENSG00000251517.1	chr4_42727288_AT_A_b38	T_cells	positive	0.598173	+	42706107	42707335	cg09632065	chr4_42663741_A_G_b38	CD4T	positive	-0.637663	42673239	1
ENSG00000197728.9	chr12_56042145_C_G_b38	T_cells	positive	-1.17351	+	56041853	56044675	cg18193195	chr12_56073803_C_T_b38	CD4T	negative	0.609293	55990724	0
ENSG00000117748.9	chr1_27885139_T_C_b38	T_cells	positive	-0.204749	-	27914746	27891524	cg23691781	chr1_27885761_G_A_b38	CD4T	negative	1.01435	27886316	0
ENSG00000158106.13	chr8_143348171_C_T_b38	T_cells	positive	0.21169	+	143368887	143384220	cg12188860	chr8_143348171_C_T_b38	CD4T	negative	0.690895	143334315	0
ENSG00000107771.15	chr10_84503226_C_CA_b38	T_cells	positive	-0.754096	+	84328586	84518521	cg07356745	chr10_84500116_C_A_b38	CD4T	negative	1.70503	84499932	0
ENSG00000170632.13	chr7_103077265_C_T_b38	T_cells	positive	-0.761923	+	103074881	103099764	cg22151059	chr7_103077265_C_T_b38	CD4T	negative	0.606289	103094194	0
ENSG00000138031.14	chr2_24876488_A_C_b38	T_cells	positive	-0.0764749	-	24919839	24819169	cg11023668	chr2_24869000_A_G_b38	CD4T	negative	-0.954295	24872171	0
ENSG00000138031.14	chr2_24876488_A_C_b38	T_cells	positive	-0.0764749	-	24919839	24819169	cg15020926	chr2_24874203_G_C_b38	CD4T	negative	-1.14275	24874222	0
ENSG00000123609.10	chr2_151236776_A_G_b38	T_cells	positive	-0.276988	-	151290057	151270465	cg04758026	chr2_151303366_G_A_b38	CD4T	negative	-1.21058	151303077	0
ENSG00000134202.10	chr1_109739319_G_A_b38	T_cells	positive	1.09482	-	109741038	109733932	cg10807101	chr1_109741163_C_T_b38	CD4T	negative	-1.23934	109739652	0
ENSG00000177479.19	chr3_49111457_T_C_b38	T_cells	positive	0.265667	+	48918821	48986382	cg12825042	chr3_48740594_A_G_b38	CD4T	negative	-1.1785	48856706	0
ENSG00000184898.6	chr2_151260221_G_A_b38	T_cells	positive	-0.611164	-	151261879	151247940	cg04758026	chr2_151303366_G_A_b38	CD4T	negative	-1.21058	151303077	0
ENSG00000170365.9	chr4_145483704_G_A_b38	T_cells	positive	1.1943	+	145481194	145558079	cg08499559	chr4_145489393_G_A_b38	CD8T	positive	0.690948	145531356	1
ENSG00000117748.9	chr1_27885139_T_C_b38	T_cells	positive	-0.204749	-	27914746	27891524	cg27182070	chr1_27886464_C_T_b38	CD8T	positive	0.924481	27891771	1
ENSG00000197119.12	chr14_100302826_C_T_b38	T_cells	positive	0.914064	-	100306547	100291111	cg18629527	chr14_100306335_G_C_b38	CD8T	positive	-0.673967	100305108	1
ENSG00000167851.13	chr17_74463155_A_G_b38	T_cells	positive	-0.288189	+	74466416	74484796	cg24169812	chr17_74467365_A_G_b38	CD8T	positive	0.732508	74466398	1
ENSG00000107771.15	chr10_84503226_C_CA_b38	T_cells	positive	-0.754096	+	84328586	84518521	cg07356745	chr10_84500116_C_A_b38	CD8T	negative	1.73246	84499932	0
ENSG00000123609.10	chr2_151236776_A_G_b38	T_cells	positive	-0.276988	-	151290057	151270465	cg04758026	chr2_151307156_A_C_b38	CD8T	negative	-1.18543	151303077	0
ENSG00000122359.17	chr10_80188001_T_C_b38	T_cells	positive	0.0370526	-	80205572	80150889	cg17828988	chr10_80178448_G_T_b38	CD8T	negative	1.04083	80191748	0
ENSG00000184898.6	chr2_151260221_G_A_b38	T_cells	positive	-0.611164	-	151261879	151247940	cg04758026	chr2_151307156_A_C_b38	CD8T	negative	-1.18543	151303077	0
ENSG00000107771.15	chr10_84503226_C_CA_b38	T_cells	positive	-0.754096	+	84328586	84518521	cg07356745	chr10_84323823_G_T_b38	Mono	positive	1.41222	84499932	1
ENSG00000197728.9	chr12_56042145_C_G_b38	T_cells	positive	-1.17351	+	56041853	56044675	cg18193195	chr12_56080024_T_C_b38	Neu	positive	0.727453	55990724	1
ENSG00000164597.13	chr7_107561130_G_A_b38	T_cells	positive	0.828884	-	107564514	107201555	cg20963975	chr7_107238071_G_A_b38	Neu	positive	-0.627714	107293765	1
ENSG00000117748.9	chr1_27885139_T_C_b38	T_cells	positive	-0.204749	-	27914746	27891524	cg23691781	chr1_27887770_G_C_b38	Neu	positive	0.99575	27886316	1
ENSG00000100364.18	chr22_45247026_T_C_b38	T_cells	positive	0.113963	-	45240769	45190338	cg01725872	chr22_45232749_T_C_b38	Neu	positive	0.208524	45239719	1
ENSG00000158106.13	chr8_143348171_C_T_b38	T_cells	positive	0.21169	+	143368887	143384220	cg22123784	chr8_143363802_G_C_b38	Neu	positive	0.489751	143355337	1
ENSG00000183172.8	chr22_42074585_G_C_b38	T_cells	positive	1.16685	+	42079691	42084284	cg15557168	chr22_42138591_C_T_b38	Neu	positive	0.586666	42152792	1
ENSG00000107771.15	chr10_84503226_C_CA_b38	T_cells	positive	-0.754096	+	84328586	84518521	cg07356745	chr10_84500116_C_A_b38	Neu	positive	1.65768	84499932	1
ENSG00000170632.13	chr7_103077265_C_T_b38	T_cells	positive	-0.761923	+	103074881	103099764	cg22151059	chr7_103077265_C_T_b38	Neu	positive	0.685907	103094194	1
ENSG00000160209.18	chr21_43732619_G_A_b38	T_cells	positive	0.512662	+	43719094	43762307	cg24875593	chr21_43732619_G_A_b38	Neu	positive	-1.25322	43733128	1
ENSG00000138031.14	chr2_24876488_A_C_b38	T_cells	positive	-0.0764749	-	24919839	24819169	cg10249235	chr2_24881098_A_C_b38	Neu	positive	-0.476085	24884206	1
ENSG00000138031.14	chr2_24876488_A_C_b38	T_cells	positive	-0.0764749	-	24919839	24819169	cg16411340	chr2_24912751_G_A_b38	Neu	positive	-0.448608	24841648	1
ENSG00000138031.14	chr2_24876488_A_C_b38	T_cells	positive	-0.0764749	-	24919839	24819169	cg17152801	chr2_24864774_C_T_b38	Neu	positive	-0.381746	24919232	1
ENSG00000138031.14	chr2_24876488_A_C_b38	T_cells	positive	-0.0764749	-	24919839	24819169	cg11023668	chr2_24873823_A_T_b38	Neu	positive	-1.1306	24872171	1
ENSG00000138031.14	chr2_24876488_A_C_b38	T_cells	positive	-0.0764749	-	24919839	24819169	cg15020926	chr2_24874203_G_C_b38	Neu	positive	-1.13123	24874222	1
ENSG00000123609.10	chr2_151236776_A_G_b38	T_cells	positive	-0.276988	-	151290057	151270465	cg04758026	chr2_151303366_G_A_b38	Neu	positive	-1.20363	151303077	1
ENSG00000174989.12	chr12_117038636_T_G_b38	T_cells	positive	-0.339949	+	116910956	117031148	cg12046048	chr12_116915911_G_A_b38	Neu	positive	0.947063	116926425	1
ENSG00000122359.17	chr10_80188001_T_C_b38	T_cells	positive	0.0370526	-	80205572	80150889	cg11900509	chr10_80190570_C_T_b38	Neu	positive	0.903897	80186789	1
ENSG00000122359.17	chr10_80188001_T_C_b38	T_cells	positive	0.0370526	-	80205572	80150889	cg17828988	chr10_80190688_T_C_b38	Neu	positive	0.929721	80191748	1
ENSG00000134202.10	chr1_109739319_G_A_b38	T_cells	positive	1.09482	-	109741038	109733932	cg10807101	chr1_109740350_G_T_b38	Neu	positive	-1.25378	109739652	1
ENSG00000134202.10	chr1_109739319_G_A_b38	T_cells	positive	1.09482	-	109741038	109733932	cg02880629	chr1_109753667_T_C_b38	Neu	positive	-0.741509	109740653	1
ENSG00000160796.16	chr3_46951637_G_A_b38	T_cells	positive	-0.174231	+	46979683	47009703	cg10167303	chr3_47125342_TA_T_b38	Neu	positive	-0.474878	46959419	1
ENSG00000160796.16	chr3_46951637_G_A_b38	T_cells	positive	-0.174231	+	46979683	47009703	cg15561453	chr3_47147885_G_A_b38	Neu	positive	-0.507782	47418174	1
ENSG00000161513.11	chr17_74869116_T_C_b38	T_cells	positive	-0.168663	-	74873031	74862497	cg06201923	chr17_74869116_T_C_b38	Neu	positive	0.533527	74868764	1
ENSG00000185215.8	chr14_103137158_G_A_b38	T_cells	positive	0.0470721	+	103123442	103137439	cg05980523	chr14_103146225_T_G_b38	Neu	positive	0.478713	103140911	1
ENSG00000149308.16	chr11_108469489_T_C_b38	T_cells	positive	0.0872982	-	108222642	108157215	cg00978083	chr11_108424918_C_T_b38	Neu	positive	-0.938301	108236086	1
ENSG00000123908.11	chr8_140058042_A_G_b38	T_cells	positive	-0.043357	-	140635619	140520156	cg02642126	chr8_140036981_A_T_b38	Neu	positive	1.00859	140036419	1
ENSG00000185085.2	chr11_62675614_G_A_b38	T_cells	positive	0.542212	-	62653302	62646848	cg05008438	chr11_62670175_G_C_b38	Neu	positive	0.729902	62669565	1
ENSG00000184898.6	chr2_151260221_G_A_b38	T_cells	positive	-0.611164	-	151261879	151247940	cg04758026	chr2_151303366_G_A_b38	Neu	positive	-1.20363	151303077	1
ENSG00000248905.8	chr15_33103716_A_G_b38	T_cells	positive	1.18778	-	33194733	32765545	cg13543254	chr15_33110203_G_A_b38	Neu	negative	0.552185	32839441	0
ENSG00000248905.8	chr15_33103716_A_G_b38	T_cells	positive	1.18778	-	33194733	32765545	cg02025737	chr15_33102664_T_G_b38	Neu	negative	-0.484117	33092550	0
ENSG00000170365.9	chr4_145483704_G_A_b38	T_cells	positive	1.1943	+	145481194	145558079	cg04930925	chr4_145483290_T_G_b38	Neu	negative	0.549934	145541481	0
ENSG00000166387.11	chr11_7527192_G_A_b38	T_cells	positive	0.773412	+	7513298	7657127	cg16964082	chr11_7527192_G_A_b38	Neu	negative	-0.324881	7538077	0
ENSG00000262370.5	chr16_3086918_T_C_b38	T_cells	positive	0.685523	-	3087100	3076911	cg08937107	chr16_3086180_A_G_b38	Neu	negative	-0.438639	3086856	0
ENSG00000166839.16	chr15_64895021_T_C_b38	T_cells	positive	-1.17216	+	64911902	64958700	cg07915896	chr15_64835305_A_G_b38	Neu	negative	-0.314807	64837617	0
ENSG00000166839.16	chr15_64895021_T_C_b38	T_cells	positive	-1.17216	+	64911902	64958700	cg09074040	chr15_64878238_T_C_b38	Neu	negative	-0.727686	64927224	0
ENSG00000226752.9	chr9_120843433_CGAAGGCGTGAGTAATA_C_b38	T_cells	positive	-1.12835	+	120824828	120854385	cg14064722	chr9_120722659_T_A_b38	Neu	negative	0.108488	120684611	0
ENSG00000226752.9	chr9_120843433_CGAAGGCGTGAGTAATA_C_b38	T_cells	positive	-1.12835	+	120824828	120854385	cg03515999	chr9_120843433_CGAAGGCGTGAGTAATA_C_b38	Neu	negative	1.15326	120844054	0
ENSG00000117748.9	chr1_27885139_T_C_b38	T_cells	positive	-0.204749	-	27914746	27891524	cg11529397	chr1_27886464_C_T_b38	Neu	negative	0.735923	27873722	0
ENSG00000117748.9	chr1_27885139_T_C_b38	T_cells	positive	-0.204749	-	27914746	27891524	cg03245099	chr1_27885139_T_C_b38	Neu	negative	0.437983	27875351	0
ENSG00000142185.16	chr21_44353556_C_T_b38	T_cells	positive	1.17558	+	44350163	44443081	cg23312431	chr21_44353556_C_T_b38	Neu	negative	-1.11761	44354114	0
ENSG00000187231.13	chr2_179115610_T_C_b38	T_cells	positive	0.424031	-	179264790	179101692	cg23780606	chr2_179084666_A_T_b38	Neu	negative	-0.176633	179274161	0
ENSG00000171840.11	chr12_663507_C_A_b38	T_cells	positive	-0.197383	-	663779	564296	cg20781967	chr12_669309_A_G_b38	Neu	negative	0.920167	663522	0
ENSG00000138031.14	chr2_24876488_A_C_b38	T_cells	positive	-0.0764749	-	24919839	24819169	cg01884057	chr2_24927247_C_A_b38	Neu	negative	0.95359	24927182	0
ENSG00000066294.14	chr1_160611717_A_C_b38	T_cells	positive	-0.369308	-	160579516	160541095	cg02350144	chr1_160602114_A_G_b38	Neu	negative	0.246362	160575586	0
ENSG00000204110.6	chr6_37516922_C_G_b38	T_cells	positive	-0.898246	+	37507348	37535616	cg01843034	chr6_37516953_G_A_b38	Neu	negative	-0.792402	37536140	0
ENSG00000266718.1	chr17_32519606_C_G_b38	T_cells	positive	0.325567	+	32495536	32499333	cg24550644	chr17_32519606_C_G_b38	Neu	negative	-1.06114	32519186	0
ENSG00000177479.19	chr3_49111457_T_C_b38	T_cells	positive	0.265667	+	48918821	48986382	cg09319852	chr3_49212347_TA_T_b38	Neu	negative	0.531051	48869048	0
ENSG00000251517.1	chr4_42727288_AT_A_b38	T_cells	positive	0.598173	+	42706107	42707335	cg09632065	chr4_42671632_T_C_b38	Neu	negative	-0.677114	42673239	0
ENSG00000166839.16	chr15_64895021_T_C_b38	T_cells	positive	-1.17216	+	64911902	64958700	cg09074040	chr15_64875134_A_T_b38	NK	positive	-0.778867	64927224	1
ENSG00000226752.9	chr9_120843433_CGAAGGCGTGAGTAATA_C_b38	T_cells	positive	-1.12835	+	120824828	120854385	cg14064722	chr9_120718588_G_T_b38	NK	positive	0.0918615	120684611	1
ENSG00000226752.9	chr9_120843433_CGAAGGCGTGAGTAATA_C_b38	T_cells	positive	-1.12835	+	120824828	120854385	cg03515999	chr9_120824459_T_G_b38	NK	positive	1.15124	120844054	1
ENSG00000117748.9	chr1_27885139_T_C_b38	T_cells	positive	-0.204749	-	27914746	27891524	cg03245099	chr1_27899806_T_C_b38	NK	positive	0.436019	27875351	1
ENSG00000142185.16	chr21_44353556_C_T_b38	T_cells	positive	1.17558	+	44350163	44443081	cg06812844	chr21_44353556_C_T_b38	NK	positive	-1.05441	44353899	1
ENSG00000183172.8	chr22_42074585_G_C_b38	T_cells	positive	1.16685	+	42079691	42084284	cg10276465	chr22_42074604_C_G_b38	NK	positive	-0.359927	42074490	1
ENSG00000167851.13	chr17_74463155_A_G_b38	T_cells	positive	-0.288189	+	74466416	74484796	cg20522569	chr17_74466327_C_T_b38	NK	positive	0.280841	74462847	1
ENSG00000266718.1	chr17_32519606_C_G_b38	T_cells	positive	0.325567	+	32495536	32499333	cg24550644	chr17_32519606_C_G_b38	NK	positive	-1.06095	32519186	1
ENSG00000177479.19	chr3_49111457_T_C_b38	T_cells	positive	0.265667	+	48918821	48986382	cg20833759	chr3_49128636_C_T_b38	NK	positive	0.164522	49015775	1
ENSG00000177479.19	chr3_49111457_T_C_b38	T_cells	positive	0.265667	+	48918821	48986382	cg19173990	chr3_49158420_T_TAGG_b38	NK	positive	0.182913	48967271	1
ENSG00000197728.9	chr12_56042145_C_G_b38	T_cells	positive	-1.17351	+	56041853	56044675	cg18193195	chr12_56080024_T_C_b38	NK	negative	0.728245	55990724	0
ENSG00000123219.12	chr5_65562860_G_C_b38	T_cells	positive	-1.04975	-	65563171	65517766	cg19097359	chr5_65656918_A_T_b38	NK	negative	1.19991	65564074	0
ENSG00000183542.5	chr12_10391268_A_G_b38	T_cells	positive	0.0862382	-	10409757	10407382	cg12866867	chr12_10377577_ACTAAT_A_b38	NK	negative	-0.312589	10412630	0
ENSG00000107771.15	chr10_84503226_C_CA_b38	T_cells	positive	-0.754096	+	84328586	84518521	cg07356745	chr10_84461450_G_A_b38	NK	negative	1.45793	84499932	0
ENSG00000138031.14	chr2_24876488_A_C_b38	T_cells	positive	-0.0764749	-	24919839	24819169	cg15020926	chr2_24874203_G_C_b38	NK	negative	-1.19067	24874222	0
ENSG00000138031.14	chr2_24876488_A_C_b38	T_cells	positive	-0.0764749	-	24919839	24819169	cg11023668	chr2_24875990_A_G_b38	NK	negative	-1.13129	24872171	0
ENSG00000123609.10	chr2_151236776_A_G_b38	T_cells	positive	-0.276988	-	151290057	151270465	cg04758026	chr2_151303366_G_A_b38	NK	negative	-1.21278	151303077	0
ENSG00000122359.17	chr10_80188001_T_C_b38	T_cells	positive	0.0370526	-	80205572	80150889	cg17828988	chr10_80187084_C_T_b38	NK	negative	0.962572	80191748	0
ENSG00000134202.10	chr1_109739319_G_A_b38	T_cells	positive	1.09482	-	109741038	109733932	cg10807101	chr1_109741163_C_T_b38	NK	negative	-1.22674	109739652	0
ENSG00000235821.1	chr6_29744259_A_T_b38	T_cells	positive	0.829947	-	29751148	29750729	cg11747594	chr6_29723313_T_A_b38	NK	negative	0.573231	29680448	0
ENSG00000149308.16	chr11_108469489_T_C_b38	T_cells	positive	0.0872982	-	108222642	108157215	cg00978083	chr11_108191081_C_A_b38	NK	negative	-0.916867	108236086	0
ENSG00000185085.2	chr11_62675614_G_A_b38	T_cells	positive	0.542212	-	62653302	62646848	cg05008438	chr11_62670175_G_C_b38	NK	negative	0.735697	62669565	0
ENSG00000184898.6	chr2_151260221_G_A_b38	T_cells	positive	-0.611164	-	151261879	151247940	cg04758026	chr2_151303366_G_A_b38	NK	negative	-1.21278	151303077	0
ENSG00000149577.15	chr11_117191245_T_C_b38	T_cells	negative	1.11654	+	117178733	117197445	cg02293759	chr11_117205992_T_C_b38	Bcell	positive	0.134536	117202177	0
ENSG00000011007.12	chr1_23716321_G_A_b38	T_cells	negative	0.588327	+	23743155	23762059	cg15370339	chr1_23722991_T_TTA_b38	Bcell	positive	-0.106	23727492	0
ENSG00000136144.11	chr13_49526762_A_G_b38	T_cells	negative	0.461058	-	49585583	49531946	cg06858075	chr13_49534508_G_A_b38	Bcell	positive	-0.122521	49527299	0
ENSG00000136108.14	chr13_52455350_C_G_b38	T_cells	negative	-0.755267	+	52455429	52476628	cg00495681	chr13_52600328_C_A_b38	Bcell	positive	1.20602	52600184	0
ENSG00000144567.10	chr2_219159618_C_T_b38	T_cells	negative	-0.249212	+	219176225	219185479	cg03878190	chr2_219187367_A_G_b38	Bcell	positive	0.840196	219182636	0
ENSG00000271605.5	chr17_64564536_G_A_b38	T_cells	negative	0.436278	+	64449037	64468643	cg21026358	chr17_64642806_A_T_b38	Bcell	positive	-0.918572	64599366	0
ENSG00000188056.11	chr6_41228302_T_C_b38	T_cells	negative	-1.24568	+	41228324	41238882	cg10420854	chr6_41218354_T_C_b38	Bcell	negative	-1.22957	41239659	1
ENSG00000188056.11	chr6_41228302_T_C_b38	T_cells	negative	-1.24568	+	41228324	41238882	cg25555787	chr6_41227682_T_G_b38	Bcell	negative	1.35674	41228401	1
ENSG00000006282.20	chr17_50547162_A_C_b38	T_cells	negative	-1.1799	+	50543058	50555852	cg26442630	chr17_50547162_A_C_b38	Bcell	negative	1.13059	50547827	1
ENSG00000169442.8	chr1_26303391_G_A_b38	T_cells	negative	0.533528	+	26317957	26320523	cg12001491	chr1_26310620_C_T_b38	Bcell	negative	-0.994435	26318996	1
ENSG00000169442.8	chr1_26303391_G_A_b38	T_cells	negative	0.533528	+	26317957	26320523	cg24097496	chr1_26291976_G_A_b38	Bcell	negative	-0.85711	26288853	1
ENSG00000197147.13	chr1_89557240_G_A_b38	T_cells	negative	0.834571	+	89524836	89597864	cg13816228	chr1_89508608_C_G_b38	Bcell	negative	0.648733	89557221	1
ENSG00000108384.14	chr17_59007652_AAAT_A_b38	T_cells	negative	0.846384	+	58692573	58735611	cg10487724	chr17_59040760_T_C_b38	Bcell	negative	0.837158	58692649	1
ENSG00000184292.6	chr1_58473830_C_A_b38	T_cells	negative	1.18883	-	58577773	58575423	cg06991967	chr1_58477711_G_A_b38	Bcell	negative	0.657697	58395484	1
ENSG00000184292.6	chr1_58473830_C_A_b38	T_cells	negative	1.18883	-	58577773	58575423	cg17502213	chr1_58481740_G_A_b38	Bcell	negative	-1.1906	58238663	1
ENSG00000184292.6	chr1_58473830_C_A_b38	T_cells	negative	1.18883	-	58577773	58575423	cg05082811	chr1_58473830_C_A_b38	Bcell	negative	0.920843	58251435	1
ENSG00000127838.13	chr2_218323178_C_T_b38	T_cells	negative	0.52322	+	218270392	218346793	cg18259342	chr2_218317758_G_A_b38	Bcell	negative	-0.662183	218320136	1
ENSG00000283445.1	chr1_58579131_C_T_b38	T_cells	negative	1.15728	+	58715609	58771295	cg05082811	chr1_58473830_C_A_b38	Bcell	negative	0.920843	58251435	1
ENSG00000283445.1	chr1_58579131_C_T_b38	T_cells	negative	1.15728	+	58715609	58771295	cg06991967	chr1_58477711_G_A_b38	Bcell	negative	0.657697	58395484	1
ENSG00000283445.1	chr1_58579131_C_T_b38	T_cells	negative	1.15728	+	58715609	58771295	cg17502213	chr1_58481740_G_A_b38	Bcell	negative	-1.1906	58238663	1
ENSG00000254859.1	chr8_143527387_A_G_b38	T_cells	negative	-1.06231	-	143549729	143541973	cg10401596	chr8_143534732_A_G_b38	Bcell	negative	0.725719	143552354	1
ENSG00000117115.12	chr1_17098978_C_G_b38	T_cells	negative	0.806379	-	17119435	17066761	cg16835277	chr1_17101813_A_G_b38	Bcell	negative	-0.579014	17113790	1
ENSG00000117115.12	chr1_17098978_C_G_b38	T_cells	negative	0.806379	-	17119435	17066761	cg27529520	chr1_17098978_C_G_b38	Bcell	negative	-0.640814	17112234	1
ENSG00000246082.2	chr3_131361305_A_C_b38	T_cells	negative	-0.782032	+	131361898	131365122	cg22575379	chr3_131361340_A_G_b38	Bcell	negative	1.28908	131361391	1
ENSG00000111696.11	chr12_103827352_T_C_b38	T_cells	negative	1.03292	-	103841197	103770453	cg10193193	chr12_103827352_T_C_b38	Bcell	negative	-0.395172	103832629	1
ENSG00000196526.10	chr4_7932212_G_A_b38	T_cells	negative	1.15194	-	7939926	7758714	cg13534536	chr4_7937281_T_A_b38	Bcell	negative	-1.21047	7936577	1
ENSG00000167815.11	chr19_12766150_G_C_b38	T_cells	negative	0.53085	-	12801859	12796820	cg23899408	chr19_12766150_G_C_b38	Bcell	negative	1.33574	12766374	1
ENSG00000141030.12	chr17_17285014_AG_A_b38	T_cells	negative	0.237678	-	17281293	17246820	cg14865086	chr17_17285014_AG_A_b38	Bcell	negative	-0.955274	17276048	1
ENSG00000174791.10	chr11_66335298_A_C_b38	T_cells	negative	-1.04504	-	66336840	66332062	cg12062782	chr11_66335298_A_C_b38	Bcell	negative	1.36191	66335215	1
ENSG00000196209.12	chr20_1482244_G_T_b38	T_cells	negative	-0.552177	-	1491587	1470741	cg00572387	chr20_1492054_T_C_b38	Bcell	negative	1.1774	1492268	1
ENSG00000174238.14	chr17_1523150_G_GGCAGAA_b38	T_cells	negative	0.560148	-	1562816	1517718	cg09822811	chr17_1508303_C_T_b38	Bcell	negative	-0.9781	1555865	1
ENSG00000103249.17	chr16_1444370_CT_C_b38	T_cells	negative	-0.229675	-	1475580	1444935	cg07622957	chr16_1448509_T_C_b38	Bcell	negative	-1.05815	1453661	1
ENSG00000103249.17	chr16_1444370_CT_C_b38	T_cells	negative	-0.229675	-	1475580	1444935	cg04596558	chr16_1449703_T_C_b38	Bcell	negative	0.515529	1448757	1
ENSG00000204650.14	chr17_46186903_GT_G_b38	T_cells	negative	0.735528	+	45620328	45655156	cg09860564	chr17_45745406_T_C_b38	Bcell	negative	-0.949073	46136431	1
ENSG00000214425.7	chr17_46186903_GT_G_b38	T_cells	negative	-0.732857	-	45550335	45506741	cg09860564	chr17_45745406_T_C_b38	Bcell	negative	-0.949073	46136431	1
ENSG00000167264.17	chr16_68127065_G_T_b38	T_cells	negative	0.553619	+	67987746	68079320	cg17948846	chr16_68152283_A_G_b38	Bcell	negative	0.396257	68085645	1
ENSG00000167264.17	chr16_68127065_G_T_b38	T_cells	negative	0.553619	+	67987746	68079320	cg19487910	chr16_68255410_C_A_b38	Bcell	negative	-0.224734	67922597	1
ENSG00000167264.17	chr16_68127065_G_T_b38	T_cells	negative	0.553619	+	67987746	68079320	cg26416227	chr16_68082115_T_G_b38	Bcell	negative	-0.796277	67964183	1
ENSG00000167264.17	chr16_68127065_G_T_b38	T_cells	negative	0.553619	+	67987746	68079320	cg02184558	chr16_68088823_T_C_b38	Bcell	negative	1.16972	68070553	1
ENSG00000215014.4	chr1_1579717_T_A_b38	T_cells	negative	0.680427	+	1574975	1577075	cg13850380	chr1_1545968_T_C_b38	Bcell	negative	0.281096	1539763	1
ENSG00000162704.15	chr1_183596662_G_A_b38	T_cells	negative	0.327736	-	183635757	183620846	cg11260107	chr1_183698045_A_G_b38	Bcell	negative	-0.453644	183604199	1
ENSG00000168653.10	chr1_39027946_T_C_b38	T_cells	negative	-0.469675	+	39026318	39034636	cg05005073	chr1_39059137_G_A_b38	Bcell	negative	-1.0628	39047654	1
ENSG00000113504.20	chr5_1107313_C_A_b38	T_cells	negative	-0.826297	-	1112035	1050376	cg14596589	chr5_1107313_C_A_b38	Bcell	negative	0.934808	1107033	1
ENSG00000172270.18	chr19_563639_T_C_b38	T_cells	negative	-0.329241	+	571277	583493	cg21588982	chr19_583418_T_C_b38	Bcell	negative	0.0561429	568176	1
ENSG00000164300.16	chr5_80127170_C_T_b38	T_cells	negative	0.28412	-	80256079	80111651	cg16972032	chr5_80129115_C_G_b38	Bcell	negative	-0.936709	80127354	1
ENSG00000154803.12	chr17_17241594_G_A_b38	T_cells	negative	0.265994	-	17237182	17212212	cg14865086	chr17_17285014_AG_A_b38	Bcell	negative	-0.955274	17276048	1
ENSG00000122481.16	chr1_95272751_G_T_b38	T_cells	negative	-0.254081	+	95234155	95247225	cg24152638	chr1_95259275_G_C_b38	Bcell	negative	0.803961	94903590	1
ENSG00000052749.13	chr10_97357340_T_A_b38	T_cells	negative	0.634861	-	97426076	97356701	cg13630239	chr10_97369226_G_A_b38	Bcell	negative	-0.729776	97356790	1
ENSG00000075234.16	chr22_46318851_C_T_b38	T_cells	negative	0.225447	+	46267961	46294008	cg10231785	chr22_46318851_C_T_b38	Bcell	negative	0.510201	46296543	1
ENSG00000079482.12	chrX_68411143_A_AT_b38	T_cells	negative	0.439939	-	68433913	68042344	cg08046689	chrX_68411504_A_G_b38	Bcell	negative	-0.357241	68416944	1
ENSG00000102575.10	chr19_11579875_T_C_b38	T_cells	negative	0.787684	-	11579008	11574660	cg11417426	chr19_11579875_T_C_b38	Bcell	negative	-0.666765	11577823	1
ENSG00000106077.18	chr7_73748107_A_G_b38	T_cells	negative	-0.421882	-	73738867	73736094	cg08665162	chr7_73829456_T_G_b38	Bcell	negative	-0.28634	73861250	1
ENSG00000160789.19	chr1_156117073_A_C_b38	T_cells	negative	0.59034	+	156082573	156140089	cg02572204	chr1_156118735_C_T_b38	Bcell	negative	-0.923891	156123023	1
ENSG00000160789.19	chr1_156117073_A_C_b38	T_cells	negative	0.59034	+	156082573	156140089	cg07737038	chr1_156124408_C_T_b38	Bcell	negative	-1.36365	156124872	1
ENSG00000167077.12	chr22_41791195_C_T_b38	T_cells	negative	0.144609	+	41699499	41799456	cg06850241	chr22_41695023_A_AAG_b38	Bcell	negative	0.578471	41449210	1
ENSG00000197774.12	chr16_1796635_C_G_b38	T_cells	negative	-0.235501	+	1773207	1781708	cg19030554	chr16_1796475_G_C_b38	Bcell	negative	0.373983	1772288	1
ENSG00000120675.5	chr13_43023729_A_G_b38	T_cells	negative	-0.84205	+	43023203	43114224	cg14729962	chr13_43023729_A_G_b38	Bcell	negative	0.552358	43023429	1
ENSG00000188404.8	chr1_169695726_A_G_b38	T_cells	negative	-0.442672	-	169711698	169690667	cg07001450	chr1_169696491_T_C_b38	Bcell	negative	1.21863	169696323	1
ENSG00000184293.7	chr12_9733403_G_A_b38	T_cells	negative	-0.60419	-	9733299	9715860	cg24191225	chr12_9733365_A_G_b38	Bcell	negative	1.07515	9733228	1
ENSG00000184292.6	chr1_58473830_C_A_b38	T_cells	negative	1.18883	-	58577773	58575423	cg26513689	chr1_58579131_C_T_b38	CD4T	positive	-0.0890982	58251960	0
ENSG00000283445.1	chr1_58579131_C_T_b38	T_cells	negative	1.15728	+	58715609	58771295	cg26513689	chr1_58579131_C_T_b38	CD4T	positive	-0.0890982	58251960	0
ENSG00000204650.14	chr17_46186903_GT_G_b38	T_cells	negative	0.735528	+	45620328	45655156	cg09860564	chr17_45646881_T_TA_b38	CD4T	positive	-1.20894	46136431	0
ENSG00000214425.7	chr17_46186903_GT_G_b38	T_cells	negative	-0.732857	-	45550335	45506741	cg09860564	chr17_45646881_T_TA_b38	CD4T	positive	-1.20894	46136431	0
ENSG00000136108.14	chr13_52455350_C_G_b38	T_cells	negative	-0.755267	+	52455429	52476628	cg05335186	chr13_52459480_G_T_b38	CD4T	positive	-0.532408	52599372	0
ENSG00000144567.10	chr2_219159618_C_T_b38	T_cells	negative	-0.249212	+	219176225	219185479	cg03878190	chr2_219188361_A_G_b38	CD4T	positive	0.847116	219182636	0
ENSG00000196352.14	chr1_207331324_G_A_b38	T_cells	negative	0.41696	+	207321508	207386804	cg15732149	chr1_207346178_T_G_b38	CD4T	positive	-0.583737	207335989	0
ENSG00000271605.5	chr17_64564536_G_A_b38	T_cells	negative	0.436278	+	64449037	64468643	cg21026358	chr17_64642806_A_T_b38	CD4T	positive	-0.916771	64599366	0
ENSG00000122386.10	chr16_3099517_C_T_b38	T_cells	negative	0.707981	+	3112560	3120517	cg14450941	chr16_3102232_C_T_b38	CD4T	positive	1.22245	3102319	0
ENSG00000188056.11	chr6_41228302_T_C_b38	T_cells	negative	-1.24568	+	41228324	41238882	cg25555787	chr6_41227682_T_G_b38	CD4T	negative	1.35898	41228401	1
ENSG00000006282.20	chr17_50547162_A_C_b38	T_cells	negative	-1.1799	+	50543058	50555852	cg26442630	chr17_50547162_A_C_b38	CD4T	negative	1.1378	50547827	1
ENSG00000127838.13	chr2_218323178_C_T_b38	T_cells	negative	0.52322	+	218270392	218346793	cg18259342	chr2_218317758_G_A_b38	CD4T	negative	-0.672468	218320136	1
ENSG00000178252.17	chr3_49007334_C_T_b38	T_cells	negative	-0.618584	+	49007062	49015953	cg12825042	chr3_48740594_A_G_b38	CD4T	negative	-1.1785	48856706	1
ENSG00000111231.8	chr12_110512571_T_C_b38	T_cells	negative	0.60256	-	110469268	110452484	cg10330313	chr12_110114968_G_A_b38	CD4T	negative	0.723997	110537786	1
ENSG00000254859.1	chr8_143527387_A_G_b38	T_cells	negative	-1.06231	-	143549729	143541973	cg13982376	chr8_143483510_A_G_b38	CD4T	negative	0.851966	143552234	1
ENSG00000117115.12	chr1_17098978_C_G_b38	T_cells	negative	0.806379	-	17119435	17066761	cg06900068	chr1_17099334_G_T_b38	CD4T	negative	-0.975682	17099828	1
ENSG00000117115.12	chr1_17098978_C_G_b38	T_cells	negative	0.806379	-	17119435	17066761	cg27529520	chr1_17102337_C_T_b38	CD4T	negative	-0.652015	17112234	1
ENSG00000117115.12	chr1_17098978_C_G_b38	T_cells	negative	0.806379	-	17119435	17066761	cg16835277	chr1_17098978_C_G_b38	CD4T	negative	-0.601942	17113790	1
ENSG00000246082.2	chr3_131361305_A_C_b38	T_cells	negative	-0.782032	+	131361898	131365122	cg22575379	chr3_131361797_G_A_b38	CD4T	negative	1.25936	131361391	1
ENSG00000196526.10	chr4_7932212_G_A_b38	T_cells	negative	1.15194	-	7939926	7758714	cg13534536	chr4_7937281_T_A_b38	CD4T	negative	-1.24024	7936577	1
ENSG00000167815.11	chr19_12766150_G_C_b38	T_cells	negative	0.53085	-	12801859	12796820	cg23899408	chr19_12766150_G_C_b38	CD4T	negative	1.3691	12766374	1
ENSG00000141030.12	chr17_17285014_AG_A_b38	T_cells	negative	0.237678	-	17281293	17246820	cg14865086	chr17_17285014_AG_A_b38	CD4T	negative	-0.959113	17276048	1
ENSG00000174791.10	chr11_66335298_A_C_b38	T_cells	negative	-1.04504	-	66336840	66332062	cg12062782	chr11_66335298_A_C_b38	CD4T	negative	1.33156	66335215	1
ENSG00000196209.12	chr20_1482244_G_T_b38	T_cells	negative	-0.552177	-	1491587	1470741	cg00572387	chr20_1500404_G_C_b38	CD4T	negative	1.28359	1492268	1
ENSG00000204650.14	chr17_46186903_GT_G_b38	T_cells	negative	0.735528	+	45620328	45655156	cg06721910	chr17_46245556_A_G_b38	CD4T	negative	-0.832472	46146236	1
ENSG00000214425.7	chr17_46186903_GT_G_b38	T_cells	negative	-0.732857	-	45550335	45506741	cg06721910	chr17_46245556_A_G_b38	CD4T	negative	-0.832472	46146236	1
ENSG00000167264.17	chr16_68127065_G_T_b38	T_cells	negative	0.553619	+	67987746	68079320	cg02184558	chr16_68035066_T_TTC_b38	CD4T	negative	1.1762	68070553	1
ENSG00000159720.11	chr16_67264828_TC_T_b38	T_cells	negative	-0.451963	-	67481237	67438019	cg07490835	chr16_67264828_TC_T_b38	CD4T	negative	0.546407	67545205	1
ENSG00000172270.18	chr19_563639_T_C_b38	T_cells	negative	-0.329241	+	571277	583493	cg20110079	chr19_563639_T_C_b38	CD4T	negative	1.31988	558869	1
ENSG00000164300.16	chr5_80127170_C_T_b38	T_cells	negative	0.28412	-	80256079	80111651	cg16972032	chr5_80129115_C_G_b38	CD4T	negative	-1.06437	80127354	1
ENSG00000154803.12	chr17_17241594_G_A_b38	T_cells	negative	0.265994	-	17237182	17212212	cg14865086	chr17_17285014_AG_A_b38	CD4T	negative	-0.959113	17276048	1
ENSG00000052749.13	chr10_97357340_T_A_b38	T_cells	negative	0.634861	-	97426076	97356701	cg13630239	chr10_97369226_G_A_b38	CD4T	negative	-0.740542	97356790	1
ENSG00000047365.11	chr4_36322014_TC_T_b38	T_cells	negative	-0.265814	-	36244509	35948221	cg20916656	chr4_36338650_T_C_b38	CD4T	negative	0.719596	36348843	1
ENSG00000160789.19	chr1_156117073_A_C_b38	T_cells	negative	0.59034	+	156082573	156140089	cg07737038	chr1_156130258_C_A_b38	CD4T	negative	-1.27654	156124872	1
ENSG00000111846.16	chr6_10539056_T_G_b38	T_cells	negative	-0.661067	+	10492223	10629368	cg13223677	chr6_10533230_T_C_b38	CD4T	negative	1.11642	10534540	1
ENSG00000120675.5	chr13_43023729_A_G_b38	T_cells	negative	-0.84205	+	43023203	43114224	cg14729962	chr13_43024053_A_T_b38	CD4T	negative	0.502395	43023429	1
ENSG00000248810.1	chr4_141301120_G_T_b38	T_cells	negative	-0.724245	-	141332618	141319450	cg05369942	chr4_141307943_TTC_T_b38	CD4T	negative	0.256106	141307463	1
ENSG00000137714.2	chr11_110482598_A_T_b38	T_cells	negative	0.187731	+	110429883	110464881	cg06412315	chr11_110441717_T_C_b38	CD4T	negative	0.856916	110426113	1
ENSG00000188404.8	chr1_169695726_A_G_b38	T_cells	negative	-0.442672	-	169711698	169690667	cg07001450	chr1_169696491_T_C_b38	CD4T	negative	1.22901	169696323	1
ENSG00000163220.10	chr1_153418066_G_C_b38	T_cells	negative	0.137452	+	153357854	153361027	cg04510714	chr1_153418066_G_C_b38	CD4T	negative	0.182171	153400215	1
ENSG00000184293.7	chr12_9733403_G_A_b38	T_cells	negative	-0.60419	-	9733299	9715860	cg24191225	chr12_9736561_A_G_b38	CD4T	negative	-0.981726	9733228	1
ENSG00000143546.9	chr1_153418066_G_C_b38	T_cells	negative	0.134739	-	153391188	153390032	cg04510714	chr1_153418066_G_C_b38	CD4T	negative	0.182171	153400215	1
ENSG00000167815.11	chr19_12766150_G_C_b38	T_cells	negative	0.53085	-	12801859	12796820	cg04657146	chr19_12766150_G_C_b38	CD8T	positive	1.35549	12766133	0
ENSG00000128973.12	chr15_68244422_GA_G_b38	T_cells	negative	0.787521	-	68257131	68206992	cg22576950	chr15_68044473_G_A_b38	CD8T	positive	-0.885103	68230449	0
ENSG00000113504.20	chr5_1107313_C_A_b38	T_cells	negative	-0.826297	-	1112035	1050376	cg23115083	chr5_1104823_C_T_b38	CD8T	positive	-0.614805	1054312	0
ENSG00000144567.10	chr2_219159618_C_T_b38	T_cells	negative	-0.249212	+	219176225	219185479	cg03878190	chr2_219182671_C_T_b38	CD8T	positive	0.848918	219182636	0
ENSG00000188056.11	chr6_41228302_T_C_b38	T_cells	negative	-1.24568	+	41228324	41238882	cg25555787	chr6_41228357_C_T_b38	CD8T	negative	1.35649	41228401	1
ENSG00000258839.3	chr16_89881989_G_A_b38	T_cells	negative	0.465201	+	89913418	89920977	cg02270433	chr16_89782696_A_G_b38	CD8T	negative	0.501721	89778981	1
ENSG00000174238.14	chr17_1523150_G_GGCAGAA_b38	T_cells	negative	0.560148	-	1562816	1517718	cg09822811	chr17_1537440_A_C_b38	CD8T	negative	-1.01043	1555865	1
ENSG00000204650.14	chr17_46186903_GT_G_b38	T_cells	negative	0.735528	+	45620328	45655156	cg19832721	chr17_45851248_T_G_b38	CD8T	negative	1.17374	46172500	1
ENSG00000214425.7	chr17_46186903_GT_G_b38	T_cells	negative	-0.732857	-	45550335	45506741	cg19832721	chr17_45851248_T_G_b38	CD8T	negative	1.17374	46172500	1
ENSG00000113504.20	chr5_1107313_C_A_b38	T_cells	negative	-0.826297	-	1112035	1050376	cg22772691	chr5_1115000_C_T_b38	CD8T	negative	0.218089	1104080	1
ENSG00000113504.20	chr5_1107313_C_A_b38	T_cells	negative	-0.826297	-	1112035	1050376	cg08830157	chr5_1104823_C_T_b38	CD8T	negative	0.712593	1107077	1
ENSG00000188056.11	chr6_41228302_T_C_b38	T_cells	negative	-1.24568	+	41228324	41238882	cg10420854	chr6_41220685_A_T_b38	Neu	positive	-1.17036	41239659	0
ENSG00000188056.11	chr6_41228302_T_C_b38	T_cells	negative	-1.24568	+	41228324	41238882	cg25555787	chr6_41227682_T_G_b38	Neu	positive	1.38008	41228401	0
ENSG00000006282.20	chr17_50547162_A_C_b38	T_cells	negative	-1.1799	+	50543058	50555852	cg26442630	chr17_50560024_G_A_b38	Neu	positive	0.982718	50547827	0
ENSG00000169442.8	chr1_26303391_G_A_b38	T_cells	negative	0.533528	+	26317957	26320523	cg24097496	chr1_26291976_G_A_b38	Neu	positive	-0.864283	26288853	0
ENSG00000169442.8	chr1_26303391_G_A_b38	T_cells	negative	0.533528	+	26317957	26320523	cg12001491	chr1_26296209_C_T_b38	Neu	positive	-0.98475	26318996	0
ENSG00000166435.15	chr11_74861965_G_A_b38	T_cells	negative	1.02631	-	74949200	74807739	cg02673002	chr11_74861965_G_A_b38	Neu	positive	-0.917594	74748272	0
ENSG00000197147.13	chr1_89557240_G_A_b38	T_cells	negative	0.834571	+	89524836	89597864	cg13816228	chr1_89550160_A_C_b38	Neu	positive	-0.733633	89557221	0
ENSG00000184292.6	chr1_58473830_C_A_b38	T_cells	negative	1.18883	-	58577773	58575423	cg17502213	chr1_58542575_C_CA_b38	Neu	positive	-1.15271	58238663	0
ENSG00000184292.6	chr1_58473830_C_A_b38	T_cells	negative	1.18883	-	58577773	58575423	cg06991967	chr1_58473830_C_A_b38	Neu	positive	0.513585	58395484	0
ENSG00000177697.17	chr11_833219_C_T_b38	T_cells	negative	1.04039	+	832843	839831	cg11256548	chr11_828916_G_A_b38	Neu	positive	-0.218142	837944	0
ENSG00000127838.13	chr2_218323178_C_T_b38	T_cells	negative	0.52322	+	218270392	218346793	cg18259342	chr2_218317758_G_A_b38	Neu	positive	-0.664609	218320136	0
ENSG00000165097.13	chr6_18196797_G_A_b38	T_cells	negative	-0.443766	+	18155329	18223853	cg26477619	chr6_18196797_G_A_b38	Neu	positive	-0.443576	18185601	0
ENSG00000283445.1	chr1_58579131_C_T_b38	T_cells	negative	1.15728	+	58715609	58771295	cg06991967	chr1_58473830_C_A_b38	Neu	positive	0.513585	58395484	0
ENSG00000283445.1	chr1_58579131_C_T_b38	T_cells	negative	1.15728	+	58715609	58771295	cg17502213	chr1_58542575_C_CA_b38	Neu	positive	-1.15271	58238663	0
ENSG00000070614.14	chr5_150483322_C_T_b38	T_cells	negative	-0.471334	+	150485818	150558211	cg19535489	chr5_150480627_A_G_b38	Neu	positive	0.463458	150496810	0
ENSG00000178252.17	chr3_49007334_C_T_b38	T_cells	negative	-0.618584	+	49007062	49015953	cg12825042	chr3_48685869_G_C_b38	Neu	positive	-0.995627	48856706	0
ENSG00000111231.8	chr12_110512571_T_C_b38	T_cells	negative	0.60256	-	110469268	110452484	cg01061553	chr12_110267995_A_G_b38	Neu	positive	0.437137	110453662	0
ENSG00000254859.1	chr8_143527387_A_G_b38	T_cells	negative	-1.06231	-	143549729	143541973	cg13982376	chr8_143524397_G_C_b38	Neu	positive	0.92098	143552234	0
ENSG00000254859.1	chr8_143527387_A_G_b38	T_cells	negative	-1.06231	-	143549729	143541973	cg18649319	chr8_143526464_A_G_b38	Neu	positive	-1.05574	143549598	0
ENSG00000117115.12	chr1_17098978_C_G_b38	T_cells	negative	0.806379	-	17119435	17066761	cg27529520	chr1_17101813_A_G_b38	Neu	positive	-0.577423	17112234	0
ENSG00000117115.12	chr1_17098978_C_G_b38	T_cells	negative	0.806379	-	17119435	17066761	cg06900068	chr1_17102337_C_T_b38	Neu	positive	-0.951126	17099828	0
ENSG00000117115.12	chr1_17098978_C_G_b38	T_cells	negative	0.806379	-	17119435	17066761	cg12206814	chr1_17090818_T_C_b38	Neu	positive	-0.424659	17086681	0
ENSG00000198890.7	chr1_107053821_A_G_b38	T_cells	negative	0.629079	+	107056679	107059294	cg00944433	chr1_107050579_T_A_b38	Neu	positive	0.699066	107056419	0
ENSG00000246082.2	chr3_131361305_A_C_b38	T_cells	negative	-0.782032	+	131361898	131365122	cg17303851	chr3_131361340_A_G_b38	Neu	positive	0.798555	131381107	0
ENSG00000246082.2	chr3_131361305_A_C_b38	T_cells	negative	-0.782032	+	131361898	131365122	cg22575379	chr3_131361797_G_A_b38	Neu	positive	1.30613	131361391	0
ENSG00000125871.13	chr20_17971314_T_C_b38	T_cells	negative	-1.19444	+	17968913	17991122	cg00997647	chr20_17936529_T_A_b38	Neu	positive	1.00478	17970322	0
ENSG00000145390.11	chr4_119185193_T_C_b38	T_cells	negative	1.03747	+	119212636	119295517	cg05104897	chr4_119185193_T_C_b38	Neu	positive	-0.959842	119206330	0
ENSG00000111696.11	chr12_103827352_T_C_b38	T_cells	negative	1.03292	-	103841197	103770453	cg10193193	chr12_103827352_T_C_b38	Neu	positive	-0.398687	103832629	0
ENSG00000196526.10	chr4_7932212_G_A_b38	T_cells	negative	1.15194	-	7939926	7758714	cg13534536	chr4_7930346_T_C_b38	Neu	positive	-1.2004	7936577	0
ENSG00000196526.10	chr4_7932212_G_A_b38	T_cells	negative	1.15194	-	7939926	7758714	cg19473989	chr4_7932212_G_A_b38	Neu	positive	-0.995551	7910657	0
ENSG00000167815.11	chr19_12766150_G_C_b38	T_cells	negative	0.53085	-	12801859	12796820	cg23899408	chr19_12766150_G_C_b38	Neu	positive	1.32669	12766374	0
ENSG00000128973.12	chr15_68244422_GA_G_b38	T_cells	negative	0.787521	-	68257131	68206992	cg09116975	chr15_68230512_G_A_b38	Neu	positive	-1.09864	68233116	0
ENSG00000141030.12	chr17_17285014_AG_A_b38	T_cells	negative	0.237678	-	17281293	17246820	cg21908344	chr17_17271859_C_T_b38	Neu	positive	-0.568173	17281746	0
ENSG00000141030.12	chr17_17285014_AG_A_b38	T_cells	negative	0.237678	-	17281293	17246820	cg14865086	chr17_17285014_AG_A_b38	Neu	positive	-0.953539	17276048	0
ENSG00000174791.10	chr11_66335298_A_C_b38	T_cells	negative	-1.04504	-	66336840	66332062	cg12062782	chr11_66335298_A_C_b38	Neu	positive	1.37314	66335215	0
ENSG00000196209.12	chr20_1482244_G_T_b38	T_cells	negative	-0.552177	-	1491587	1470741	cg00572387	chr20_1497783_C_T_b38	Neu	positive	1.29379	1492268	0
ENSG00000174238.14	chr17_1523150_G_GGCAGAA_b38	T_cells	negative	0.560148	-	1562816	1517718	cg08686850	chr17_1526325_T_C_b38	Neu	positive	-0.44777	1533330	0
ENSG00000174238.14	chr17_1523150_G_GGCAGAA_b38	T_cells	negative	0.560148	-	1562816	1517718	cg09822811	chr17_1508303_C_T_b38	Neu	positive	-0.99382	1555865	0
ENSG00000103249.17	chr16_1444370_CT_C_b38	T_cells	negative	-0.229675	-	1475580	1444935	cg07622957	chr16_1448509_T_C_b38	Neu	positive	-1.07741	1453661	0
ENSG00000204650.14	chr17_46186903_GT_G_b38	T_cells	negative	0.735528	+	45620328	45655156	cg23519755	chr17_45851248_T_G_b38	Neu	positive	-0.811952	46047194	0
ENSG00000204650.14	chr17_46186903_GT_G_b38	T_cells	negative	0.735528	+	45620328	45655156	cg06721910	chr17_46048999_C_T_b38	Neu	positive	-0.577451	46146236	0
ENSG00000204650.14	chr17_46186903_GT_G_b38	T_cells	negative	0.735528	+	45620328	45655156	cg19832721	chr17_46169798_A_G_b38	Neu	positive	1.31554	46172500	0
ENSG00000214425.7	chr17_46186903_GT_G_b38	T_cells	negative	-0.732857	-	45550335	45506741	cg23519755	chr17_45851248_T_G_b38	Neu	positive	-0.811952	46047194	0
ENSG00000214425.7	chr17_46186903_GT_G_b38	T_cells	negative	-0.732857	-	45550335	45506741	cg06721910	chr17_46048999_C_T_b38	Neu	positive	-0.577451	46146236	0
ENSG00000214425.7	chr17_46186903_GT_G_b38	T_cells	negative	-0.732857	-	45550335	45506741	cg19832721	chr17_46169798_A_G_b38	Neu	positive	1.31554	46172500	0
ENSG00000167264.17	chr16_68127065_G_T_b38	T_cells	negative	0.553619	+	67987746	68079320	cg02184558	chr16_68035066_T_TTC_b38	Neu	positive	1.20504	68070553	0
ENSG00000149577.15	chr11_117191245_T_C_b38	T_cells	negative	1.11654	+	117178733	117197445	cg04103193	chr11_117133033_G_A_b38	Neu	positive	-0.910671	117161377	0
ENSG00000162704.15	chr1_183596662_G_A_b38	T_cells	negative	0.327736	-	183635757	183620846	cg04041654	chr1_183678642_G_A_b38	Neu	positive	-0.298357	183610335	0
ENSG00000159720.11	chr16_67264828_TC_T_b38	T_cells	negative	-0.451963	-	67481237	67438019	cg01930719	chr16_67301066_A_G_b38	Neu	positive	0.147082	67541659	0
ENSG00000138829.11	chr5_128542518_T_C_b38	T_cells	negative	0.670128	-	128659185	128257909	cg23696863	chr5_128570865_A_G_b38	Neu	positive	0.563977	128513740	0
ENSG00000168653.10	chr1_39027946_T_C_b38	T_cells	negative	-0.469675	+	39026318	39034636	cg05005073	chr1_39027946_T_C_b38	Neu	positive	-0.987731	39047654	0
ENSG00000113504.20	chr5_1107313_C_A_b38	T_cells	negative	-0.826297	-	1112035	1050376	cg00346376	chr5_1113371_T_G_b38	Neu	positive	0.187018	1109974	0
ENSG00000113504.20	chr5_1107313_C_A_b38	T_cells	negative	-0.826297	-	1112035	1050376	cg21123417	chr5_1104823_C_T_b38	Neu	positive	1.04323	1103338	0
ENSG00000113504.20	chr5_1107313_C_A_b38	T_cells	negative	-0.826297	-	1112035	1050376	cg11677852	chr5_1107313_C_A_b38	Neu	positive	0.364088	1108761	0
ENSG00000172270.18	chr19_563639_T_C_b38	T_cells	negative	-0.329241	+	571277	583493	cg20110079	chr19_563639_T_C_b38	Neu	positive	1.21454	558869	0
ENSG00000164300.16	chr5_80127170_C_T_b38	T_cells	negative	0.28412	-	80256079	80111651	cg16972032	chr5_80127170_C_T_b38	Neu	positive	-1.0752	80127354	0
ENSG00000211946.3	chr14_106067275_G_A_b38	T_cells	negative	0.39676	-	106211453	106210936	cg06026296	chr14_106066331_C_T_b38	Neu	positive	-0.673187	106236017	0
ENSG00000154803.12	chr17_17241594_G_A_b38	T_cells	negative	0.265994	-	17237182	17212212	cg14865086	chr17_17285014_AG_A_b38	Neu	positive	-0.953539	17276048	0
ENSG00000136144.11	chr13_49526762_A_G_b38	T_cells	negative	0.461058	-	49585583	49531946	cg17487741	chr13_49534721_A_G_b38	Neu	positive	-0.461653	49532890	0
ENSG00000187824.8	chr17_10731177_G_GT_b38	T_cells	negative	0.677634	-	10730316	10699015	cg11750736	chr17_10702058_A_C_b38	Neu	positive	0.442461	10730823	0
ENSG00000122481.16	chr1_95272751_G_T_b38	T_cells	negative	-0.254081	+	95234155	95247225	cg24152638	chr1_95220735_T_C_b38	Neu	positive	0.842499	94903590	0
ENSG00000224183.1	chr1_25393810_C_T_b38	T_cells	negative	-0.493879	-	25294643	25294164	cg03362483	chr1_25390648_C_T_b38	Neu	positive	0.747542	25520197	0
ENSG00000177409.11	chr7_93168219_G_T_b38	T_cells	negative	-0.393228	-	93148369	93130055	cg07530596	chr7_93169201_A_G_b38	Neu	positive	-0.58824	93333249	0
ENSG00000052749.13	chr10_97357340_T_A_b38	T_cells	negative	0.634861	-	97426076	97356701	cg13630239	chr10_97369226_G_A_b38	Neu	positive	-0.731233	97356790	0
ENSG00000163485.16	chr1_203108671_A_G_b38	T_cells	negative	-0.724357	+	203090654	203167405	cg14873633	chr1_203108671_A_G_b38	Neu	positive	-0.509809	203121036	0
ENSG00000143401.14	chr1_150216942_CCT_C_b38	T_cells	negative	0.158447	-	150236156	150218417	cg13037791	chr1_150216942_CCT_C_b38	Neu	positive	-0.50676	150389547	0
ENSG00000075234.16	chr22_46318851_C_T_b38	T_cells	negative	0.225447	+	46267961	46294008	cg10231785	chr22_46318851_C_T_b38	Neu	positive	0.554636	46296543	0
ENSG00000079482.12	chrX_68411143_A_AT_b38	T_cells	negative	0.439939	-	68433913	68042344	cg08046689	chrX_68419351_T_C_b38	Neu	positive	-0.427614	68416944	0
ENSG00000102575.10	chr19_11579875_T_C_b38	T_cells	negative	0.787684	-	11579008	11574660	cg11417426	chr19_11592280_T_C_b38	Neu	positive	-0.635926	11577823	0
ENSG00000142207.6	chr21_32395856_T_C_b38	T_cells	negative	0.818403	-	32393026	32311018	cg13320632	chr21_32390469_GT_G_b38	Neu	positive	-0.55834	32372155	0
ENSG00000047365.11	chr4_36322014_TC_T_b38	T_cells	negative	-0.265814	-	36244509	35948221	cg20916656	chr4_36340451_G_A_b38	Neu	positive	0.910243	36348843	0
ENSG00000101290.13	chr20_5206409_T_C_b38	T_cells	negative	-0.152681	+	5126786	5197887	cg13251528	chr20_5152764_T_C_b38	Neu	positive	-0.868202	5147498	0
ENSG00000106077.18	chr7_73748107_A_G_b38	T_cells	negative	-0.421882	-	73738867	73736094	cg01679206	chr7_73829952_G_A_b38	Neu	positive	1.12136	73838719	0
ENSG00000106077.18	chr7_73748107_A_G_b38	T_cells	negative	-0.421882	-	73738867	73736094	cg08665162	chr7_73857924_TG_T_b38	Neu	positive	-0.126473	73861250	0
ENSG00000106077.18	chr7_73748107_A_G_b38	T_cells	negative	-0.421882	-	73738867	73736094	cg17240725	chr7_73734972_G_A_b38	Neu	positive	1.23051	73735026	0
ENSG00000108582.11	chr17_30426902_T_C_b38	T_cells	negative	0.18101	+	30378905	30469989	cg02386875	chr17_30382037_G_C_b38	Neu	positive	-0.113567	30600360	0
ENSG00000108582.11	chr17_30426902_T_C_b38	T_cells	negative	0.18101	+	30378905	30469989	cg26525008	chr17_30394833_G_A_b38	Neu	positive	0.184598	29929759	0
ENSG00000219626.8	chr2_24064728_G_A_b38	T_cells	negative	-0.30444	+	24076526	24169640	cg08965143	chr2_24066617_T_C_b38	Neu	positive	0.480614	24085376	0
ENSG00000219626.8	chr2_24064728_G_A_b38	T_cells	negative	-0.30444	+	24076526	24169640	cg03960488	chr2_24063319_C_T_b38	Neu	positive	0.078695	23641325	0
ENSG00000183726.10	chr1_25393810_C_T_b38	T_cells	negative	-0.139378	+	25337917	25362361	cg03362483	chr1_25390648_C_T_b38	Neu	positive	0.747542	25520197	0
ENSG00000160789.19	chr1_156117073_A_C_b38	T_cells	negative	0.59034	+	156082573	156140089	cg07737038	chr1_156124576_T_C_b38	Neu	positive	-1.354	156124872	0
ENSG00000167077.12	chr22_41791195_C_T_b38	T_cells	negative	0.144609	+	41699499	41799456	cg14032729	chr22_41571866_C_T_b38	Neu	positive	-0.405692	41781014	0
ENSG00000167077.12	chr22_41791195_C_T_b38	T_cells	negative	0.144609	+	41699499	41799456	cg10386501	chr22_41645306_A_C_b38	Neu	positive	-0.90111	41763244	0
ENSG00000167077.12	chr22_41791195_C_T_b38	T_cells	negative	0.144609	+	41699499	41799456	cg06850241	chr22_41695023_A_AAG_b38	Neu	positive	0.572658	41449210	0
ENSG00000162461.7	chr1_15593819_A_G_b38	T_cells	negative	-0.176458	+	15736405	15741396	cg17385448	chr1_15667019_C_T_b38	Neu	positive	0.669168	15585207	0
ENSG00000183044.11	chr16_8604532_A_G_b38	T_cells	negative	0.350016	+	8674565	8784575	cg17001526	chr16_8612989_C_A_b38	Neu	positive	0.737231	8621565	0
ENSG00000106785.14	chr9_98120227_A_G_b38	T_cells	negative	-0.325027	-	98119212	98069275	cg08288523	chr9_98120227_A_G_b38	Neu	positive	0.682012	98121990	0
ENSG00000120675.5	chr13_43023729_A_G_b38	T_cells	negative	-0.84205	+	43023203	43114224	cg14729962	chr13_43023989_G_A_b38	Neu	positive	0.497522	43023429	0
ENSG00000107798.17	chr10_89243170_C_T_b38	T_cells	negative	0.886253	-	89414557	89213569	cg12555086	chr10_89245129_A_G_b38	Neu	positive	-0.953588	89242833	0
ENSG00000103549.21	chr16_30661398_T_C_b38	T_cells	negative	0.124646	+	30761745	30776307	cg20552639	chr16_30703896_CA_C_b38	Neu	positive	-0.216131	30763926	0
ENSG00000079337.15	chr12_47731444_T_C_b38	T_cells	negative	0.213959	-	47771040	47734367	cg13322545	chr12_47734627_G_A_b38	Neu	positive	-0.109843	47767513	0
ENSG00000185829.17	chr17_45987485_C_T_b38	T_cells	negative	-0.463335	-	46579682	46516702	cg25670444	chr17_45981274_A_G_b38	Neu	positive	-0.423101	46126878	0
ENSG00000137714.2	chr11_110482598_A_T_b38	T_cells	negative	0.187731	+	110429883	110464881	cg06412315	chr11_110417449_G_A_b38	Neu	positive	0.803351	110426113	0
ENSG00000188404.8	chr1_169695726_A_G_b38	T_cells	negative	-0.442672	-	169711698	169690667	cg07001450	chr1_169696491_T_C_b38	Neu	positive	1.21651	169696323	0
ENSG00000188404.8	chr1_169695726_A_G_b38	T_cells	negative	-0.442672	-	169711698	169690667	cg24470588	chr1_169697456_A_T_b38	Neu	positive	0.826735	169708399	0
ENSG00000176485.11	chr11_63617979_T_C_b38	T_cells	negative	-0.86901	-	63616883	63573195	cg22380508	chr11_63608018_C_G_b38	Neu	positive	-0.222976	63613672	0
ENSG00000261349.1	chr1_25393810_C_T_b38	T_cells	negative	-0.379538	-	25267136	25266102	cg03362483	chr1_25390648_C_T_b38	Neu	positive	0.747542	25520197	0
ENSG00000239697.10	chr17_7515194_T_C_b38	T_cells	negative	0.0519766	+	7548891	7557890	cg05966726	chr17_7495193_A_G_b38	Neu	positive	0.757731	7476362	0
ENSG00000239697.10	chr17_7515194_T_C_b38	T_cells	negative	0.0519766	+	7548891	7557890	cg01781446	chr17_7500623_A_C_b38	Neu	positive	0.174995	7480169	0
ENSG00000184293.7	chr12_9733403_G_A_b38	T_cells	negative	-0.60419	-	9733299	9715860	cg24191225	chr12_9736561_A_G_b38	Neu	positive	-0.96498	9733228	0
ENSG00000229153.5	chr7_143414019_C_G_b38	T_cells	negative	0.839144	+	143407813	143523449	cg10978052	chr7_143417243_C_T_b38	Neu	negative	-0.31937	143413935	1
ENSG00000184292.6	chr1_58473830_C_A_b38	T_cells	negative	1.18883	-	58577773	58575423	cg26513689	chr1_58556626_G_T_b38	Neu	negative	-0.113955	58251960	1
ENSG00000283445.1	chr1_58579131_C_T_b38	T_cells	negative	1.15728	+	58715609	58771295	cg26513689	chr1_58556626_G_T_b38	Neu	negative	-0.113955	58251960	1
ENSG00000170448.11	chr4_47953895_GCCTTATGCCCTCGGA_G_b38	T_cells	negative	0.993589	-	47914667	47847233	cg00022826	chr4_47882720_ATTGT_A_b38	Neu	negative	0.248636	47838716	1
ENSG00000128973.12	chr15_68244422_GA_G_b38	T_cells	negative	0.787521	-	68257131	68206992	cg22576950	chr15_68227533_G_A_b38	Neu	negative	-1.06878	68230449	1
ENSG00000204650.14	chr17_46186903_GT_G_b38	T_cells	negative	0.735528	+	45620328	45655156	cg05533539	chr17_45590269_A_G_b38	Neu	negative	-0.262216	46027155	1
ENSG00000204650.14	chr17_46186903_GT_G_b38	T_cells	negative	0.735528	+	45620328	45655156	cg09860564	chr17_45646881_T_TA_b38	Neu	negative	-1.22845	46136431	1
ENSG00000204650.14	chr17_46186903_GT_G_b38	T_cells	negative	0.735528	+	45620328	45655156	cg08670715	chr17_46079035_T_TA_b38	Neu	negative	0.617033	46264388	1
ENSG00000214425.7	chr17_46186903_GT_G_b38	T_cells	negative	-0.732857	-	45550335	45506741	cg05533539	chr17_45590269_A_G_b38	Neu	negative	-0.262216	46027155	1
ENSG00000214425.7	chr17_46186903_GT_G_b38	T_cells	negative	-0.732857	-	45550335	45506741	cg09860564	chr17_45646881_T_TA_b38	Neu	negative	-1.22845	46136431	1
ENSG00000214425.7	chr17_46186903_GT_G_b38	T_cells	negative	-0.732857	-	45550335	45506741	cg08670715	chr17_46079035_T_TA_b38	Neu	negative	0.617033	46264388	1
ENSG00000113504.20	chr5_1107313_C_A_b38	T_cells	negative	-0.826297	-	1112035	1050376	cg24000908	chr5_1104823_C_T_b38	Neu	negative	-0.256773	1113243	1
ENSG00000080823.22	chr14_102244945_T_A_b38	T_cells	negative	-0.190715	-	102305200	102224500	cg06775710	chr14_102256107_T_A_b38	Neu	negative	-0.392585	102234179	1
ENSG00000136108.14	chr13_52455350_C_G_b38	T_cells	negative	-0.755267	+	52455429	52476628	cg05335186	chr13_52606909_T_C_b38	Neu	negative	-0.545882	52599372	1
ENSG00000144567.10	chr2_219159618_C_T_b38	T_cells	negative	-0.249212	+	219176225	219185479	cg03878190	chr2_219182671_C_T_b38	Neu	negative	0.850865	219182636	1
ENSG00000219626.8	chr2_24064728_G_A_b38	T_cells	negative	-0.30444	+	24076526	24169640	cg21739895	chr2_24064728_G_A_b38	Neu	negative	0.166292	23940276	1
ENSG00000035687.9	chr1_244325629_C_T_b38	T_cells	negative	-0.592964	-	244452134	244408494	cg11938624	chr1_244324435_G_A_b38	Neu	negative	0.700699	244280441	1
ENSG00000196352.14	chr1_207331324_G_A_b38	T_cells	negative	0.41696	+	207321508	207386804	cg00797651	chr1_207274706_A_G_b38	Neu	negative	0.856484	207320991	1
ENSG00000196352.14	chr1_207331324_G_A_b38	T_cells	negative	0.41696	+	207321508	207386804	cg15732149	chr1_207326948_C_T_b38	Neu	negative	-0.614123	207335989	1
ENSG00000120675.5	chr13_43023729_A_G_b38	T_cells	negative	-0.84205	+	43023203	43114224	cg07326288	chr13_43023841_C_G_b38	Neu	negative	-0.174141	43077718	1
ENSG00000271605.5	chr17_64564536_G_A_b38	T_cells	negative	0.436278	+	64449037	64468643	cg21026358	chr17_64642806_A_T_b38	Neu	negative	-0.910136	64599366	1
ENSG00000122386.10	chr16_3099517_C_T_b38	T_cells	negative	0.707981	+	3112560	3120517	cg14450941	chr16_3102232_C_T_b38	Neu	negative	1.22597	3102319	1
ENSG00000012779.10	chr10_45421669_T_C_b38	T_cells	negative	0.186723	+	45374176	45446119	cg23054840	chr10_45426534_A_G_b38	Neu	negative	-0.372864	45425037	1
ENSG00000166478.9	chr11_9437348_A_G_b38	T_cells	negative	0.554691	+	9460319	9528524	cg01944650	chr11_9437348_A_G_b38	Neu	negative	-0.135003	9434214	1
ENSG00000178252.17	chr3_49007334_C_T_b38	T_cells	negative	-0.618584	+	49007062	49015953	cg19173990	chr3_49158420_T_TAGG_b38	NK	positive	0.182913	48967271	0
ENSG00000128973.12	chr15_68244422_GA_G_b38	T_cells	negative	0.787521	-	68257131	68206992	cg22576950	chr15_68209372_C_T_b38	NK	positive	-0.970621	68230449	0
ENSG00000113504.20	chr5_1107313_C_A_b38	T_cells	negative	-0.826297	-	1112035	1050376	cg17969789	chr5_1104823_C_T_b38	NK	positive	-0.371463	1084467	0
ENSG00000136108.14	chr13_52455350_C_G_b38	T_cells	negative	-0.755267	+	52455429	52476628	cg00495681	chr13_52600328_C_A_b38	NK	positive	1.19627	52600184	0
ENSG00000035687.9	chr1_244325629_C_T_b38	T_cells	negative	-0.592964	-	244452134	244408494	cg11938624	chr1_244325278_A_G_b38	NK	positive	0.719593	244280441	0
ENSG00000188056.11	chr6_41228302_T_C_b38	T_cells	negative	-1.24568	+	41228324	41238882	cg25555787	chr6_41227682_T_G_b38	NK	negative	1.37737	41228401	1
ENSG00000006282.20	chr17_50547162_A_C_b38	T_cells	negative	-1.1799	+	50543058	50555852	cg26442630	chr17_50547162_A_C_b38	NK	negative	1.13592	50547827	1
ENSG00000184292.6	chr1_58473830_C_A_b38	T_cells	negative	1.18883	-	58577773	58575423	cg05082811	chr1_58473830_C_A_b38	NK	negative	0.922212	58251435	1
ENSG00000133597.10	chr7_140667656_T_C_b38	T_cells	negative	-0.629302	+	140673153	140696261	cg23214464	chr7_140667656_T_C_b38	NK	negative	1.12718	140673796	1
ENSG00000127838.13	chr2_218323178_C_T_b38	T_cells	negative	0.52322	+	218270392	218346793	cg18259342	chr2_218328032_G_A_b38	NK	negative	-0.607182	218320136	1
ENSG00000283445.1	chr1_58579131_C_T_b38	T_cells	negative	1.15728	+	58715609	58771295	cg05082811	chr1_58473830_C_A_b38	NK	negative	0.922212	58251435	1
ENSG00000254859.1	chr8_143527387_A_G_b38	T_cells	negative	-1.06231	-	143549729	143541973	cg13982376	chr8_143547232_T_A_b38	NK	negative	0.92588	143552234	1
ENSG00000117115.12	chr1_17098978_C_G_b38	T_cells	negative	0.806379	-	17119435	17066761	cg27529520	chr1_17099334_G_T_b38	NK	negative	-0.671872	17112234	1
ENSG00000117115.12	chr1_17098978_C_G_b38	T_cells	negative	0.806379	-	17119435	17066761	cg16835277	chr1_17101813_A_G_b38	NK	negative	-0.582143	17113790	1
ENSG00000117115.12	chr1_17098978_C_G_b38	T_cells	negative	0.806379	-	17119435	17066761	cg06900068	chr1_17102337_C_T_b38	NK	negative	-0.943931	17099828	1
ENSG00000246082.2	chr3_131361305_A_C_b38	T_cells	negative	-0.782032	+	131361898	131365122	cg22575379	chr3_131361547_C_G_b38	NK	negative	1.26334	131361391	1
ENSG00000145390.11	chr4_119185193_T_C_b38	T_cells	negative	1.03747	+	119212636	119295517	cg05104897	chr4_119205078_C_T_b38	NK	negative	-1.13195	119206330	1
ENSG00000196526.10	chr4_7932212_G_A_b38	T_cells	negative	1.15194	-	7939926	7758714	cg13534536	chr4_7930346_T_C_b38	NK	negative	-1.19382	7936577	1
ENSG00000167815.11	chr19_12766150_G_C_b38	T_cells	negative	0.53085	-	12801859	12796820	cg23899408	chr19_12766150_G_C_b38	NK	negative	1.33518	12766374	1
ENSG00000128973.12	chr15_68244422_GA_G_b38	T_cells	negative	0.787521	-	68257131	68206992	cg09116975	chr15_68230512_G_A_b38	NK	negative	-1.09532	68233116	1
ENSG00000141030.12	chr17_17285014_AG_A_b38	T_cells	negative	0.237678	-	17281293	17246820	cg14865086	chr17_17226729_C_T_b38	NK	negative	-0.879036	17276048	1
ENSG00000174791.10	chr11_66335298_A_C_b38	T_cells	negative	-1.04504	-	66336840	66332062	cg12062782	chr11_66335298_A_C_b38	NK	negative	1.33376	66335215	1
ENSG00000196209.12	chr20_1482244_G_T_b38	T_cells	negative	-0.552177	-	1491587	1470741	cg00572387	chr20_1497783_C_T_b38	NK	negative	1.29741	1492268	1
ENSG00000174238.14	chr17_1523150_G_GGCAGAA_b38	T_cells	negative	0.560148	-	1562816	1517718	cg08686850	chr17_1521851_C_T_b38	NK	negative	-0.416406	1533330	1
ENSG00000103249.17	chr16_1444370_CT_C_b38	T_cells	negative	-0.229675	-	1475580	1444935	cg07622957	chr16_1446612_T_C_b38	NK	negative	-1.04783	1453661	1
ENSG00000204650.14	chr17_46186903_GT_G_b38	T_cells	negative	0.735528	+	45620328	45655156	cg14321938	chr17_45851248_T_G_b38	NK	negative	-0.588424	45844417	1
ENSG00000204650.14	chr17_46186903_GT_G_b38	T_cells	negative	0.735528	+	45620328	45655156	cg19832721	chr17_46048999_C_T_b38	NK	negative	1.14001	46172500	1
ENSG00000214425.7	chr17_46186903_GT_G_b38	T_cells	negative	-0.732857	-	45550335	45506741	cg14321938	chr17_45851248_T_G_b38	NK	negative	-0.588424	45844417	1
ENSG00000214425.7	chr17_46186903_GT_G_b38	T_cells	negative	-0.732857	-	45550335	45506741	cg19832721	chr17_46048999_C_T_b38	NK	negative	1.14001	46172500	1
ENSG00000167264.17	chr16_68127065_G_T_b38	T_cells	negative	0.553619	+	67987746	68079320	cg02184558	chr16_68037244_C_T_b38	NK	negative	1.15189	68070553	1
ENSG00000011007.12	chr1_23716321_G_A_b38	T_cells	negative	0.588327	+	23743155	23762059	cg09473613	chr1_23872692_T_C_b38	NK	negative	0.464002	23826114	1
ENSG00000159720.11	chr16_67264828_TC_T_b38	T_cells	negative	-0.451963	-	67481237	67438019	cg09738193	chr16_67677296_C_T_b38	NK	negative	-0.703497	67892414	1
ENSG00000113504.20	chr5_1107313_C_A_b38	T_cells	negative	-0.826297	-	1112035	1050376	cg00346376	chr5_1112757_G_C_b38	NK	negative	0.255478	1109974	1
ENSG00000113504.20	chr5_1107313_C_A_b38	T_cells	negative	-0.826297	-	1112035	1050376	cg21123417	chr5_1104823_C_T_b38	NK	negative	1.04542	1103338	1
ENSG00000172270.18	chr19_563639_T_C_b38	T_cells	negative	-0.329241	+	571277	583493	cg20110079	chr19_563639_T_C_b38	NK	negative	1.22034	558869	1
ENSG00000164300.16	chr5_80127170_C_T_b38	T_cells	negative	0.28412	-	80256079	80111651	cg16972032	chr5_80127170_C_T_b38	NK	negative	-1.07894	80127354	1
ENSG00000153048.10	chr16_8835183_T_C_b38	T_cells	negative	-0.423708	-	8869012	8852942	cg01866455	chr16_8827565_T_G_b38	NK	negative	-1.248	8832344	1
ENSG00000154803.12	chr17_17241594_G_A_b38	T_cells	negative	0.265994	-	17237182	17212212	cg14865086	chr17_17226729_C_T_b38	NK	negative	-0.879036	17276048	1
ENSG00000224183.1	chr1_25393810_C_T_b38	T_cells	negative	-0.493879	-	25294643	25294164	cg03362483	chr1_25336580_C_G_b38	NK	negative	0.804861	25520197	1
ENSG00000205133.11	chr8_92938578_A_G_b38	T_cells	negative	-0.162415	-	93017673	92883530	cg05254239	chr8_92896573_A_G_b38	NK	negative	0.537446	92965766	1
ENSG00000102575.10	chr19_11579875_T_C_b38	T_cells	negative	0.787684	-	11579008	11574660	cg08710786	chr19_11592280_T_C_b38	NK	negative	-0.476979	11577788	1
ENSG00000147408.14	chr8_19719756_A_G_b38	T_cells	negative	0.344811	-	19758029	19404161	cg15379858	chr8_19701868_G_C_b38	NK	negative	-0.584933	19682955	1
ENSG00000106077.18	chr7_73748107_A_G_b38	T_cells	negative	-0.421882	-	73738867	73736094	cg08665162	chr7_73829952_G_A_b38	NK	negative	-0.302898	73861250	1
ENSG00000106077.18	chr7_73748107_A_G_b38	T_cells	negative	-0.421882	-	73738867	73736094	cg17240725	chr7_73734972_G_A_b38	NK	negative	1.2286	73735026	1
ENSG00000183726.10	chr1_25393810_C_T_b38	T_cells	negative	-0.139378	+	25337917	25362361	cg03362483	chr1_25336580_C_G_b38	NK	negative	0.804861	25520197	1
ENSG00000160789.19	chr1_156117073_A_C_b38	T_cells	negative	0.59034	+	156082573	156140089	cg07737038	chr1_156124890_G_A_b38	NK	negative	-1.3618	156124872	1
ENSG00000160789.19	chr1_156117073_A_C_b38	T_cells	negative	0.59034	+	156082573	156140089	cg05443135	chr1_156125403_AG_A_b38	NK	negative	-1.06995	156113761	1
ENSG00000111846.16	chr6_10539056_T_G_b38	T_cells	negative	-0.661067	+	10492223	10629368	cg13223677	chr6_10539056_T_G_b38	NK	negative	1.02279	10534540	1
ENSG00000162461.7	chr1_15593819_A_G_b38	T_cells	negative	-0.176458	+	15736405	15741396	cg23749507	chr1_15666713_G_C_b38	NK	negative	0.616037	15585230	1
ENSG00000120675.5	chr13_43023729_A_G_b38	T_cells	negative	-0.84205	+	43023203	43114224	cg14729962	chr13_43024053_A_T_b38	NK	negative	0.500336	43023429	1
ENSG00000107798.17	chr10_89243170_C_T_b38	T_cells	negative	0.886253	-	89414557	89213569	cg12555086	chr10_89243662_A_C_b38	NK	negative	-0.956922	89242833	1
ENSG00000137714.2	chr11_110482598_A_T_b38	T_cells	negative	0.187731	+	110429883	110464881	cg06412315	chr11_110441717_T_C_b38	NK	negative	0.754463	110426113	1
ENSG00000188404.8	chr1_169695726_A_G_b38	T_cells	negative	-0.442672	-	169711698	169690667	cg24470588	chr1_169696410_G_T_b38	NK	negative	0.795941	169708399	1
ENSG00000188404.8	chr1_169695726_A_G_b38	T_cells	negative	-0.442672	-	169711698	169690667	cg07001450	chr1_169696491_T_C_b38	NK	negative	1.2128	169696323	1
ENSG00000261349.1	chr1_25393810_C_T_b38	T_cells	negative	-0.379538	-	25267136	25266102	cg03362483	chr1_25336580_C_G_b38	NK	negative	0.804861	25520197	1
ENSG00000239697.10	chr17_7515194_T_C_b38	T_cells	negative	0.0519766	+	7548891	7557890	cg05966726	chr17_7495193_A_G_b38	NK	negative	0.754255	7476362	1
ENSG00000184293.7	chr12_9733403_G_A_b38	T_cells	negative	-0.60419	-	9733299	9715860	cg24191225	chr12_9724172_A_C_b38	NK	negative	1.14078	9733228	1
ENSG00000068097.14	chr17_60005060_G_C_b38	T_cells	negative	0.533691	-	60078931	60043194	cg21075504	chr17_60005002_C_G_b38	NK	negative	-0.626505	60083006	1
ENSG00000163468.14	chr1_156271563_G_A_b38	T_cells	negative	-0.438147	-	156367873	156308968	cg16558208	chr1_156271563_G_A_b38	NK	negative	-0.503751	156300490	1
ENSG00000214401.4	chr17_45736654_T_C_b38	B_cells	negative	0.946023	+	46193576	46196723	cg12609785	chr17_45880713_C_T_b38	Bcell	negative	1.20784	45583505	1
ENSG00000263503.1	chr17_45877050_A_AC_b38	B_cells	negative	1.00297	-	45602340	45600869	cg12609785	chr17_45880713_C_T_b38	Bcell	negative	1.20784	45583505	1
ENSG00000214401.4	chr17_45736654_T_C_b38	B_cells	negative	0.946023	+	46193576	46196723	cg23519755	chr17_45880713_C_T_b38	Bcell	negative	-0.74926	46047194	1
ENSG00000263503.1	chr17_45877050_A_AC_b38	B_cells	negative	1.00297	-	45602340	45600869	cg23519755	chr17_45880713_C_T_b38	Bcell	negative	-0.74926	46047194	1
ENSG00000103550.13	chr16_19724578_C_G_b38	B_cells	negative	0.751123	-	19718234	19701934	cg14360799	chr16_19801563_C_T_b38	Bcell	negative	0.52637	19758323	1
ENSG00000214401.4	chr17_45736654_T_C_b38	B_cells	negative	0.946023	+	46193576	46196723	cg00916973	chr17_45880713_C_T_b38	Bcell	negative	-0.993102	45503095	1
ENSG00000263503.1	chr17_45877050_A_AC_b38	B_cells	negative	1.00297	-	45602340	45600869	cg00916973	chr17_45880713_C_T_b38	Bcell	negative	-0.993102	45503095	1
ENSG00000214401.4	chr17_45736654_T_C_b38	B_cells	negative	0.946023	+	46193576	46196723	cg21327887	chr17_45880713_C_T_b38	Bcell	negative	0.917618	45894562	1
ENSG00000263503.1	chr17_45877050_A_AC_b38	B_cells	negative	1.00297	-	45602340	45600869	cg21327887	chr17_45880713_C_T_b38	Bcell	negative	0.917618	45894562	1
ENSG00000214401.4	chr17_45736654_T_C_b38	B_cells	negative	0.946023	+	46193576	46196723	cg07368061	chr17_45880713_C_T_b38	Bcell	negative	-0.802164	46013496	1
ENSG00000263503.1	chr17_45877050_A_AC_b38	B_cells	negative	1.00297	-	45602340	45600869	cg07368061	chr17_45880713_C_T_b38	Bcell	negative	-0.802164	46013496	1
ENSG00000162302.12	chr11_64407287_G_T_b38	Monocytes	positive	-0.188122	+	64359148	64372215	cg21425519	chr11_64391211_C_T_b38	Bcell	negative	-0.433451	64392804	0
ENSG00000113504.20	chr5_1107313_C_A_b38	Monocytes	positive	-0.827212	-	1112035	1050376	cg21123417	chr5_1107313_C_A_b38	Bcell	negative	0.840244	1103338	0
ENSG00000229043.2	chr7_1020448_A_C_b38	Monocytes	positive	-0.154789	+	1160374	1165267	cg23242489	chr7_1020448_A_C_b38	Bcell	negative	-0.658716	1045155	0
ENSG00000229043.2	chr7_1020448_A_C_b38	Monocytes	positive	-0.154789	+	1160374	1165267	cg00435616	chr7_1020448_A_C_b38	Bcell	negative	-1.00556	1040837	0
ENSG00000229043.2	chr7_1020448_A_C_b38	Monocytes	positive	-0.154789	+	1160374	1165267	cg18402987	chr7_1020448_A_C_b38	Bcell	negative	0.734944	1169926	0
ENSG00000229043.2	chr7_1020448_A_C_b38	Monocytes	positive	-0.154789	+	1160374	1165267	cg05377961	chr7_1020448_A_C_b38	Bcell	negative	-0.431279	1171214	0
ENSG00000117115.12	chr1_17098978_C_G_b38	Monocytes	positive	0.801497	-	17119435	17066761	cg06900068	chr1_17101813_A_G_b38	Bcell	negative	-0.837757	17099828	0
ENSG00000229043.2	chr7_1020448_A_C_b38	Monocytes	positive	-0.154789	+	1160374	1165267	cg08132940	chr7_1020448_A_C_b38	Bcell	negative	-0.786314	1041890	0
ENSG00000188511.12	chr22_49669348_T_C_b38	Monocytes	positive	0.73761	-	49657542	49414524	cg26657423	chr22_49657199_G_A_b38	Bcell	negative	0.891597	49600872	0
ENSG00000166501.12	chr16_23850892_A_T_b38	Monocytes	positive	0.461468	+	23836001	24220611	cg04550430	chr16_23853269_T_C_b38	Bcell	negative	-0.950319	23857751	0
ENSG00000229043.2	chr7_1020448_A_C_b38	Monocytes	positive	-0.154789	+	1160374	1165267	cg18196362	chr7_1054872_T_C_b38	Bcell	negative	0.13257	1059440	0
ENSG00000246082.2	chr3_131361797_G_A_b38	Monocytes	positive	-0.976015	+	131361898	131365122	cg17303851	chr3_131361340_A_G_b38	Bcell	negative	0.805697	131381107	0
ENSG00000214425.7	chr17_45846971_A_C_b38	NK_cells	negative	-1.07531	-	45550335	45506741	cg12609785	chr17_45880713_C_T_b38	Bcell	negative	1.20784	45583505	1
ENSG00000214425.7	chr17_45846971_A_C_b38	NK_cells	negative	-1.07531	-	45550335	45506741	cg23519755	chr17_45880713_C_T_b38	Bcell	negative	-0.74926	46047194	1
ENSG00000214425.7	chr17_45846971_A_C_b38	NK_cells	negative	-1.07531	-	45550335	45506741	cg00916973	chr17_45880713_C_T_b38	Bcell	negative	-0.993102	45503095	1
ENSG00000214425.7	chr17_45846971_A_C_b38	NK_cells	negative	-1.07531	-	45550335	45506741	cg21327887	chr17_45880713_C_T_b38	Bcell	negative	0.917618	45894562	1
ENSG00000214425.7	chr17_45846971_A_C_b38	NK_cells	negative	-1.07531	-	45550335	45506741	cg07368061	chr17_45880713_C_T_b38	Bcell	negative	-0.802164	46013496	1
ENSG00000113504.20	chr5_1107313_C_A_b38	T_cells	negative	-0.826297	-	1112035	1050376	cg21123417	chr5_1107313_C_A_b38	Bcell	negative	0.840244	1103338	1
ENSG00000117115.12	chr1_17098978_C_G_b38	T_cells	negative	0.806379	-	17119435	17066761	cg06900068	chr1_17101813_A_G_b38	Bcell	negative	-0.837757	17099828	1
ENSG00000246082.2	chr3_131361305_A_C_b38	T_cells	negative	-0.782032	+	131361898	131365122	cg17303851	chr3_131361340_A_G_b38	Bcell	negative	0.805697	131381107	1
ENSG00000266718.1	chr17_32519606_C_G_b38	Monocytes	negative	0.322511	+	32495536	32499333	cg24550644	chr17_32519606_C_G_b38	CD4T	positive	-1.05027	32519186	0
ENSG00000248905.8	chr15_33103716_A_G_b38	Monocytes	negative	1.18126	-	33194733	32765545	cg02025737	chr15_33102664_T_G_b38	CD4T	positive	-0.477004	33092550	0
ENSG00000248905.8	chr15_33103716_A_G_b38	Monocytes	negative	1.18126	-	33194733	32765545	cg05264143	chr15_33102664_T_G_b38	CD4T	positive	0.687586	32908536	0
ENSG00000266718.1	chr17_32519606_C_G_b38	T_cells	positive	0.325567	+	32495536	32499333	cg24550644	chr17_32519606_C_G_b38	CD4T	positive	-1.05027	32519186	1
ENSG00000248905.8	chr15_33103716_A_G_b38	T_cells	positive	1.18778	-	33194733	32765545	cg02025737	chr15_33102664_T_G_b38	CD4T	positive	-0.477004	33092550	1
ENSG00000248905.8	chr15_33103716_A_G_b38	T_cells	positive	1.18778	-	33194733	32765545	cg05264143	chr15_33102664_T_G_b38	CD4T	positive	0.687586	32908536	1
ENSG00000184428.12	chr8_143347296_A_G_b38	B_cells	negative	1.05448	-	143359979	143304384	cg03252369	chr8_143346550_C_A_b38	CD4T	negative	0.576203	143345843	1
ENSG00000214401.4	chr17_45736654_T_C_b38	B_cells	negative	0.946023	+	46193576	46196723	cg21327887	chr17_45773279_C_T_b38	CD4T	negative	0.827151	45894562	1
ENSG00000184428.12	chr8_143363283_T_C_b38	Monocytes	positive	1.06884	-	143359979	143304384	cg03252369	chr8_143346550_C_A_b38	CD4T	negative	0.576203	143345843	0
ENSG00000188511.12	chr22_49669348_T_C_b38	Monocytes	positive	0.73761	-	49657542	49414524	cg05919222	chr22_49664698_G_C_b38	CD4T	negative	0.463815	49574803	0
ENSG00000188511.12	chr22_49669348_T_C_b38	Monocytes	positive	0.73761	-	49657542	49414524	cg03814063	chr22_49664698_G_C_b38	CD4T	negative	-0.843896	49632267	0
ENSG00000251323.2	chr11_78214834_CTCTACTGAA_C_b38	Monocytes	positive	0.228603	-	78429836	78423982	cg18577493	chr11_78248389_T_C_b38	CD4T	negative	-0.279477	78290019	0
ENSG00000236209.1	chr2_74958729_G_T_b38	B_cells	positive	1.10899	-	74924846	74919555	cg26385828	chr2_74958729_G_T_b38	CD8T	positive	1.05457	74938994	1
ENSG00000236209.1	chr2_74958729_G_T_b38	B_cells	positive	1.10899	-	74924846	74919555	cg20882721	chr2_74958729_G_T_b38	CD8T	positive	0.0826206	74925947	1
ENSG00000149403.12	chr11_120908811_C_T_b38	NK_cells	positive	-0.993707	+	120511700	120988904	cg02672539	chr11_120908811_C_T_b38	CD8T	positive	0.535468	120908826	1
ENSG00000149403.12	chr11_120908811_C_T_b38	NK_cells	positive	-0.993707	+	120511700	120988904	cg12663665	chr11_120908811_C_T_b38	CD8T	positive	-0.291145	120835006	1
ENSG00000149403.12	chr11_120908811_C_T_b38	NK_cells	positive	-0.993707	+	120511700	120988904	cg27295668	chr11_120908811_C_T_b38	CD8T	positive	-0.308999	120922849	1
ENSG00000013364.18	chr16_29822167_G_T_b38	B_cells	positive	0.384266	+	29820394	29848039	cg19485088	chr16_29817389_C_G_b38	Neu	positive	0.807029	29820245	1
ENSG00000236209.1	chr2_74958729_G_T_b38	B_cells	positive	1.10899	-	74924846	74919555	cg08541846	chr2_74958729_G_T_b38	Neu	positive	-0.283615	74917818	1
ENSG00000152213.3	chr13_49621075_C_T_b38	B_cells	positive	-0.108137	+	49628299	49633872	cg13603651	chr13_49621075_C_T_b38	Neu	positive	0.856206	49625517	1
ENSG00000118308.15	chr12_25233129_C_A_b38	B_cells	negative	0.157097	+	25004342	25108334	cg12929333	chr12_25244098_G_A_b38	Neu	positive	0.327135	25101219	0
ENSG00000188511.12	chr22_49669348_T_C_b38	Monocytes	positive	0.73761	-	49657542	49414524	cg21560830	chr22_49657199_G_A_b38	Neu	positive	0.784606	49486133	1
ENSG00000113504.20	chr5_1107313_C_A_b38	Monocytes	positive	-0.827212	-	1112035	1050376	cg16163535	chr5_1104823_C_T_b38	Neu	positive	1.18737	1106983	1
ENSG00000188511.12	chr22_49669348_T_C_b38	Monocytes	positive	0.73761	-	49657542	49414524	cg05919222	chr22_49657199_G_A_b38	Neu	positive	0.494381	49574803	1
ENSG00000117115.12	chr1_17098978_C_G_b38	Monocytes	positive	0.801497	-	17119435	17066761	cg16835277	chr1_17101813_A_G_b38	Neu	positive	-0.580898	17113790	1
ENSG00000174238.14	chr17_1508303_C_T_b38	Monocytes	positive	0.559495	-	1562816	1517718	cg08170510	chr17_1508303_C_T_b38	Neu	positive	-1.03646	1557429	1
ENSG00000151208.16	chr10_77845200_T_C_b38	Monocytes	positive	-0.542604	-	77926526	77790791	cg11350063	chr10_77891957_C_T_b38	Neu	positive	0.698523	77859616	1
ENSG00000188511.12	chr22_49669348_T_C_b38	Monocytes	positive	0.73761	-	49657542	49414524	cg07959070	chr22_49657199_G_A_b38	Neu	positive	-1.05999	49632540	1
ENSG00000174238.14	chr17_1508303_C_T_b38	Monocytes	positive	0.559495	-	1562816	1517718	cg03783110	chr17_1526325_T_C_b38	Neu	positive	-0.488692	1560445	1
ENSG00000229043.2	chr7_1020448_A_C_b38	Monocytes	positive	-0.154789	+	1160374	1165267	cg23242489	chr7_1020448_A_C_b38	Neu	positive	-0.690931	1045155	1
ENSG00000272030.1	chr1_153651385_AAAC_A_b38	Monocytes	positive	-0.553751	-	153634397	153631438	cg17729941	chr1_153631636_G_A_b38	Neu	positive	-0.823777	153635141	1
ENSG00000229043.2	chr7_1020448_A_C_b38	Monocytes	positive	-0.154789	+	1160374	1165267	cg26224354	chr7_1020448_A_C_b38	Neu	positive	-0.772467	1056738	1
ENSG00000283445.1	chr1_58579131_C_T_b38	Monocytes	positive	1.14848	+	58715609	58771295	cg10708189	chr1_58542575_C_CA_b38	Neu	positive	-1.26535	58433121	1
ENSG00000184292.6	chr1_58473830_C_A_b38	Monocytes	positive	1.18194	-	58577773	58575423	cg10708189	chr1_58542575_C_CA_b38	Neu	positive	-1.26535	58433121	1
ENSG00000169442.8	chr1_26303391_G_A_b38	Monocytes	positive	0.535734	+	26317957	26320523	cg27430637	chr1_26291976_G_A_b38	Neu	positive	-0.281913	26320310	1
ENSG00000283445.1	chr1_58579131_C_T_b38	Monocytes	positive	1.14848	+	58715609	58771295	cg02774129	chr1_58542575_C_CA_b38	Neu	positive	-0.761791	58246390	1
ENSG00000184292.6	chr1_58473830_C_A_b38	Monocytes	positive	1.18194	-	58577773	58575423	cg02774129	chr1_58542575_C_CA_b38	Neu	positive	-0.761791	58246390	1
ENSG00000251323.2	chr11_78214834_CTCTACTGAA_C_b38	Monocytes	positive	0.228603	-	78429836	78423982	cg18577493	chr11_78258134_G_A_b38	Neu	positive	-0.308916	78290019	1
ENSG00000229043.2	chr7_1020448_A_C_b38	Monocytes	positive	-0.154789	+	1160374	1165267	cg08132940	chr7_1020448_A_C_b38	Neu	positive	-0.818601	1041890	1
ENSG00000030066.13	chr11_47893389_C_G_b38	Monocytes	positive	-0.147733	-	47848555	47778087	cg14352385	chr11_47893389_C_G_b38	Neu	positive	0.263002	47512947	1
ENSG00000106565.17	chr7_150783999_C_A_b38	Monocytes	positive	-1.02299	-	150801360	150791285	cg16923174	chr7_150783999_C_A_b38	Neu	positive	0.369387	150829589	1
ENSG00000117115.12	chr1_17098978_C_G_b38	Monocytes	positive	0.801497	-	17119435	17066761	cg17881312	chr1_17101813_A_G_b38	Neu	positive	-0.45781	17091050	1
ENSG00000211946.3	chr14_106067275_G_A_b38	Monocytes	positive	0.386011	-	106211453	106210936	cg25751474	chr14_106066331_C_T_b38	Neu	positive	-0.897381	106039691	1
ENSG00000283445.1	chr1_58579131_C_T_b38	Monocytes	positive	1.14848	+	58715609	58771295	cg25836915	chr1_58542575_C_CA_b38	Neu	positive	-1.3074	58290881	1
ENSG00000184292.6	chr1_58473830_C_A_b38	Monocytes	positive	1.18194	-	58577773	58575423	cg25836915	chr1_58542575_C_CA_b38	Neu	positive	-1.3074	58290881	1
ENSG00000272030.1	chr1_153651385_AAAC_A_b38	Monocytes	positive	-0.553751	-	153634397	153631438	cg21169096	chr1_153696202_C_G_b38	Neu	positive	-0.562898	153656507	1
ENSG00000283445.1	chr1_58579131_C_T_b38	Monocytes	positive	1.14848	+	58715609	58771295	cg01923724	chr1_58473830_C_A_b38	Neu	positive	0.133421	58398537	1
ENSG00000184292.6	chr1_58473830_C_A_b38	Monocytes	positive	1.18194	-	58577773	58575423	cg01923724	chr1_58473830_C_A_b38	Neu	positive	0.133421	58398537	1
ENSG00000229043.2	chr7_1020448_A_C_b38	Monocytes	positive	-0.154789	+	1160374	1165267	cg18402987	chr7_1020448_A_C_b38	Neu	positive	0.765113	1169926	1
ENSG00000180104.15	chr5_476238_C_T_b38	Monocytes	positive	-0.254925	+	443158	471937	cg17500228	chr5_418698_G_C_b38	Neu	positive	0.265465	448675	1
ENSG00000229043.2	chr7_1020448_A_C_b38	Monocytes	positive	-0.154789	+	1160374	1165267	cg21664854	chr7_1020448_A_C_b38	Neu	positive	0.669429	1058297	1
ENSG00000283445.1	chr1_58579131_C_T_b38	Monocytes	positive	1.14848	+	58715609	58771295	cg16786284	chr1_58542575_C_CA_b38	Neu	positive	-1.32691	58460659	1
ENSG00000184292.6	chr1_58473830_C_A_b38	Monocytes	positive	1.18194	-	58577773	58575423	cg16786284	chr1_58542575_C_CA_b38	Neu	positive	-1.32691	58460659	1
ENSG00000108592.16	chr17_63814024_G_A_b38	Monocytes	positive	0.510497	-	63830012	63819433	cg03847641	chr17_63909628_A_G_b38	Neu	positive	0.794567	63826414	1
ENSG00000185736.15	chr10_1263047_T_C_b38	Monocytes	positive	0.749015	-	1737476	1177318	cg10591346	chr10_1248503_T_C_b38	Neu	positive	0.505295	1314741	1
ENSG00000211946.3	chr14_106067275_G_A_b38	Monocytes	positive	0.386011	-	106211453	106210936	cg21075986	chr14_106066331_C_T_b38	Neu	positive	-0.272895	106210006	1
ENSG00000188976.10	chr1_968046_C_T_b38	Monocytes	positive	-0.194233	-	959309	944204	cg03521652	chr1_936972_G_C_b38	Neu	positive	-0.414455	939221	1
ENSG00000158106.13	chr8_143348171_C_T_b38	Monocytes	negative	0.202647	+	143368887	143384220	cg26544499	chr8_143363802_G_C_b38	Neu	positive	-0.262382	143375899	0
ENSG00000158106.13	chr8_143348171_C_T_b38	Monocytes	negative	0.202647	+	143368887	143384220	cg20024687	chr8_143363802_G_C_b38	Neu	positive	0.204645	143335509	0
ENSG00000170921.15	chr17_63904336_C_A_b38	Monocytes	negative	-0.0606055	+	63009556	63427699	cg03847641	chr17_63909628_A_G_b38	Neu	positive	0.794567	63826414	0
ENSG00000158106.13	chr8_143348171_C_T_b38	T_cells	positive	0.21169	+	143368887	143384220	cg26544499	chr8_143363802_G_C_b38	Neu	positive	-0.262382	143375899	1
ENSG00000158106.13	chr8_143348171_C_T_b38	T_cells	positive	0.21169	+	143368887	143384220	cg20024687	chr8_143363802_G_C_b38	Neu	positive	0.204645	143335509	1
ENSG00000113504.20	chr5_1107313_C_A_b38	T_cells	negative	-0.826297	-	1112035	1050376	cg16163535	chr5_1104823_C_T_b38	Neu	positive	1.18737	1106983	0
ENSG00000117115.12	chr1_17098978_C_G_b38	T_cells	negative	0.806379	-	17119435	17066761	cg16835277	chr1_17101813_A_G_b38	Neu	positive	-0.580898	17113790	0
ENSG00000174238.14	chr17_1523150_G_GGCAGAA_b38	T_cells	negative	0.560148	-	1562816	1517718	cg08170510	chr17_1508303_C_T_b38	Neu	positive	-1.03646	1557429	0
ENSG00000174238.14	chr17_1523150_G_GGCAGAA_b38	T_cells	negative	0.560148	-	1562816	1517718	cg03783110	chr17_1526325_T_C_b38	Neu	positive	-0.488692	1560445	0
ENSG00000283445.1	chr1_58579131_C_T_b38	T_cells	negative	1.15728	+	58715609	58771295	cg10708189	chr1_58542575_C_CA_b38	Neu	positive	-1.26535	58433121	0
ENSG00000184292.6	chr1_58473830_C_A_b38	T_cells	negative	1.18883	-	58577773	58575423	cg10708189	chr1_58542575_C_CA_b38	Neu	positive	-1.26535	58433121	0
ENSG00000169442.8	chr1_26303391_G_A_b38	T_cells	negative	0.533528	+	26317957	26320523	cg27430637	chr1_26291976_G_A_b38	Neu	positive	-0.281913	26320310	0
ENSG00000283445.1	chr1_58579131_C_T_b38	T_cells	negative	1.15728	+	58715609	58771295	cg02774129	chr1_58542575_C_CA_b38	Neu	positive	-0.761791	58246390	0
ENSG00000184292.6	chr1_58473830_C_A_b38	T_cells	negative	1.18883	-	58577773	58575423	cg02774129	chr1_58542575_C_CA_b38	Neu	positive	-0.761791	58246390	0
ENSG00000117115.12	chr1_17098978_C_G_b38	T_cells	negative	0.806379	-	17119435	17066761	cg17881312	chr1_17101813_A_G_b38	Neu	positive	-0.45781	17091050	0
ENSG00000211946.3	chr14_106067275_G_A_b38	T_cells	negative	0.39676	-	106211453	106210936	cg25751474	chr14_106066331_C_T_b38	Neu	positive	-0.897381	106039691	0
ENSG00000283445.1	chr1_58579131_C_T_b38	T_cells	negative	1.15728	+	58715609	58771295	cg25836915	chr1_58542575_C_CA_b38	Neu	positive	-1.3074	58290881	0
ENSG00000184292.6	chr1_58473830_C_A_b38	T_cells	negative	1.18883	-	58577773	58575423	cg25836915	chr1_58542575_C_CA_b38	Neu	positive	-1.3074	58290881	0
ENSG00000283445.1	chr1_58579131_C_T_b38	T_cells	negative	1.15728	+	58715609	58771295	cg01923724	chr1_58473830_C_A_b38	Neu	positive	0.133421	58398537	0
ENSG00000184292.6	chr1_58473830_C_A_b38	T_cells	negative	1.18883	-	58577773	58575423	cg01923724	chr1_58473830_C_A_b38	Neu	positive	0.133421	58398537	0
ENSG00000283445.1	chr1_58579131_C_T_b38	T_cells	negative	1.15728	+	58715609	58771295	cg16786284	chr1_58542575_C_CA_b38	Neu	positive	-1.32691	58460659	0
ENSG00000184292.6	chr1_58473830_C_A_b38	T_cells	negative	1.18883	-	58577773	58575423	cg16786284	chr1_58542575_C_CA_b38	Neu	positive	-1.32691	58460659	0
ENSG00000211946.3	chr14_106067275_G_A_b38	T_cells	negative	0.39676	-	106211453	106210936	cg21075986	chr14_106066331_C_T_b38	Neu	positive	-0.272895	106210006	0
ENSG00000185829.17	chr17_45987485_C_T_b38	T_cells	negative	-0.463335	-	46579682	46516702	cg02478991	chr17_45981274_A_G_b38	Neu	positive	-0.594487	46103595	0
ENSG00000236209.1	chr2_74958729_G_T_b38	B_cells	positive	1.10899	-	74924846	74919555	cg19149019	chr2_74958729_G_T_b38	Neu	negative	0.770323	74931310	0
ENSG00000236209.1	chr2_74958729_G_T_b38	B_cells	positive	1.10899	-	74924846	74919555	cg26385828	chr2_74958729_G_T_b38	Neu	negative	1.11311	74938994	0
ENSG00000236209.1	chr2_74958729_G_T_b38	B_cells	positive	1.10899	-	74924846	74919555	cg20882721	chr2_74958729_G_T_b38	Neu	negative	0.209198	74925947	0
ENSG00000188511.12	chr22_49669348_T_C_b38	Monocytes	positive	0.73761	-	49657542	49414524	cg21377026	chr22_49659273_G_A_b38	Neu	negative	-1.00378	49521654	0
ENSG00000188511.12	chr22_49669348_T_C_b38	Monocytes	positive	0.73761	-	49657542	49414524	cg14715325	chr22_49637151_T_TA_b38	Neu	negative	-0.784558	49490747	0
ENSG00000188511.12	chr22_49669348_T_C_b38	Monocytes	positive	0.73761	-	49657542	49414524	cg07656641	chr22_49637151_T_TA_b38	Neu	negative	-0.0964181	49625228	0
ENSG00000113504.20	chr5_1107313_C_A_b38	Monocytes	positive	-0.827212	-	1112035	1050376	cg17969789	chr5_1104823_C_T_b38	Neu	negative	-0.371705	1084467	0
ENSG00000113504.20	chr5_1107313_C_A_b38	Monocytes	positive	-0.827212	-	1112035	1050376	cg18576686	chr5_1104823_C_T_b38	Neu	negative	-0.43217	1064518	0
ENSG00000113504.20	chr5_1107313_C_A_b38	Monocytes	positive	-0.827212	-	1112035	1050376	cg26213438	chr5_1104823_C_T_b38	Neu	negative	-0.608957	1090626	0
ENSG00000188511.12	chr22_49669348_T_C_b38	Monocytes	positive	0.73761	-	49657542	49414524	cg09277566	chr22_49637151_T_TA_b38	Neu	negative	-0.56651	49623780	0
ENSG00000113504.20	chr5_1107313_C_A_b38	Monocytes	positive	-0.827212	-	1112035	1050376	cg06637017	chr5_1104823_C_T_b38	Neu	negative	-0.585047	1092276	0
ENSG00000266718.1	chr17_32519606_C_G_b38	Monocytes	negative	0.322511	+	32495536	32499333	cg21855910	chr17_32519606_C_G_b38	Neu	negative	-0.602606	32490379	1
ENSG00000178623.11	chr2_240621671_G_T_b38	Monocytes	negative	-0.110531	+	240605431	240631259	cg02717470	chr2_240621671_G_T_b38	Neu	negative	-0.288507	240620375	1
ENSG00000117748.9	chr1_27904156_G_A_b38	Monocytes	negative	-0.209436	-	27914746	27891524	cg27182070	chr1_27886464_C_T_b38	Neu	negative	0.926585	27891771	1
ENSG00000130775.15	chr1_27886464_C_T_b38	Monocytes	negative	-0.492249	+	27872543	27886685	cg27182070	chr1_27886464_C_T_b38	Neu	negative	0.926585	27891771	1
ENSG00000170365.9	chr4_145483290_T_G_b38	Monocytes	negative	0.829193	+	145481194	145558079	cg08499559	chr4_145483290_T_G_b38	Neu	negative	0.483424	145531356	1
ENSG00000166387.11	chr11_7527192_G_A_b38	Monocytes	negative	0.786568	+	7513298	7657127	cg26471580	chr11_7527192_G_A_b38	Neu	negative	0.836822	7534849	1
ENSG00000248905.8	chr15_33103716_A_G_b38	Monocytes	negative	1.18126	-	33194733	32765545	cg19370065	chr15_33110203_G_A_b38	Neu	negative	0.367005	32936435	1
ENSG00000166839.16	chr15_64895021_T_C_b38	Monocytes	negative	-1.18546	+	64911902	64958700	cg03775123	chr15_64878238_T_C_b38	Neu	negative	-0.533662	64921876	1
ENSG00000166387.11	chr11_7527192_G_A_b38	Monocytes	negative	0.786568	+	7513298	7657127	cg24465048	chr11_7527192_G_A_b38	Neu	negative	0.35456	7530306	1
ENSG00000149403.12	chr11_120908811_C_T_b38	NK_cells	positive	-0.993707	+	120511700	120988904	cg20032008	chr11_120908811_C_T_b38	Neu	negative	-0.167935	120903977	0
ENSG00000266718.1	chr17_32519606_C_G_b38	T_cells	positive	0.325567	+	32495536	32499333	cg21855910	chr17_32519606_C_G_b38	Neu	negative	-0.602606	32490379	0
ENSG00000117748.9	chr1_27885139_T_C_b38	T_cells	positive	-0.204749	-	27914746	27891524	cg27182070	chr1_27886464_C_T_b38	Neu	negative	0.926585	27891771	0
ENSG00000170365.9	chr4_145483704_G_A_b38	T_cells	positive	1.1943	+	145481194	145558079	cg08499559	chr4_145483290_T_G_b38	Neu	negative	0.483424	145531356	0
ENSG00000166387.11	chr11_7527192_G_A_b38	T_cells	positive	0.773412	+	7513298	7657127	cg26471580	chr11_7527192_G_A_b38	Neu	negative	0.836822	7534849	0
ENSG00000248905.8	chr15_33103716_A_G_b38	T_cells	positive	1.18778	-	33194733	32765545	cg19370065	chr15_33110203_G_A_b38	Neu	negative	0.367005	32936435	0
ENSG00000166839.16	chr15_64895021_T_C_b38	T_cells	positive	-1.17216	+	64911902	64958700	cg03775123	chr15_64878238_T_C_b38	Neu	negative	-0.533662	64921876	0
ENSG00000166387.11	chr11_7527192_G_A_b38	T_cells	positive	0.773412	+	7513298	7657127	cg24465048	chr11_7527192_G_A_b38	Neu	negative	0.35456	7530306	0
ENSG00000113504.20	chr5_1107313_C_A_b38	T_cells	negative	-0.826297	-	1112035	1050376	cg17969789	chr5_1104823_C_T_b38	Neu	negative	-0.371705	1084467	1
ENSG00000113504.20	chr5_1107313_C_A_b38	T_cells	negative	-0.826297	-	1112035	1050376	cg18576686	chr5_1104823_C_T_b38	Neu	negative	-0.43217	1064518	1
ENSG00000113504.20	chr5_1107313_C_A_b38	T_cells	negative	-0.826297	-	1112035	1050376	cg26213438	chr5_1104823_C_T_b38	Neu	negative	-0.608957	1090626	1
ENSG00000113504.20	chr5_1107313_C_A_b38	T_cells	negative	-0.826297	-	1112035	1050376	cg06637017	chr5_1104823_C_T_b38	Neu	negative	-0.585047	1092276	1
ENSG00000236209.1	chr2_74958729_G_T_b38	B_cells	positive	1.10899	-	74924846	74919555	cg23355731	chr2_74958729_G_T_b38	NK	positive	1.09582	74928161	1
ENSG00000188511.12	chr22_49669348_T_C_b38	Monocytes	positive	0.73761	-	49657542	49414524	cg21377026	chr22_49657211_G_A_b38	NK	positive	-1.01843	49521654	1
ENSG00000113504.20	chr5_1107313_C_A_b38	Monocytes	positive	-0.827212	-	1112035	1050376	cg00601711	chr5_1104823_C_T_b38	NK	positive	-0.402287	1089392	1
ENSG00000113504.20	chr5_1107313_C_A_b38	Monocytes	positive	-0.827212	-	1112035	1050376	cg24000908	chr5_1104823_C_T_b38	NK	positive	-0.260161	1113243	1
ENSG00000188511.12	chr22_49669348_T_C_b38	Monocytes	positive	0.73761	-	49657542	49414524	cg22724288	chr22_49657211_G_A_b38	NK	positive	-1.044	49545995	1
ENSG00000113504.20	chr5_1107313_C_A_b38	Monocytes	positive	-0.827212	-	1112035	1050376	cg16997104	chr5_1104823_C_T_b38	NK	positive	-0.534018	1053528	1
ENSG00000113504.20	chr5_1107313_C_A_b38	T_cells	negative	-0.826297	-	1112035	1050376	cg00601711	chr5_1104823_C_T_b38	NK	positive	-0.402287	1089392	0
ENSG00000113504.20	chr5_1107313_C_A_b38	T_cells	negative	-0.826297	-	1112035	1050376	cg24000908	chr5_1104823_C_T_b38	NK	positive	-0.260161	1113243	0
ENSG00000113504.20	chr5_1107313_C_A_b38	T_cells	negative	-0.826297	-	1112035	1050376	cg16997104	chr5_1104823_C_T_b38	NK	positive	-0.534018	1053528	0
ENSG00000013364.18	chr16_29822167_G_T_b38	B_cells	positive	0.384266	+	29820394	29848039	cg01802062	chr16_29817389_C_G_b38	NK	negative	1.23199	29821832	0
ENSG00000204650.14	chr17_46014520_C_T_b38	B_cells	negative	0.700237	+	45620328	45655156	cg02179849	chr17_46048999_C_T_b38	NK	negative	-0.763141	46046255	1
ENSG00000214425.7	chr17_46048999_C_T_b38	B_cells	negative	-0.695975	-	45550335	45506741	cg02179849	chr17_46048999_C_T_b38	NK	negative	-0.763141	46046255	1
ENSG00000111229.15	chr12_110286467_C_T_b38	B_cells	negative	-0.034141	-	110450407	110434825	cg06752236	chr12_110681826_C_T_b38	NK	negative	-0.643939	110784089	1
ENSG00000204650.14	chr17_46014520_C_T_b38	B_cells	negative	0.700237	+	45620328	45655156	cg06721910	chr17_46048999_C_T_b38	NK	negative	-0.553788	46146236	1
ENSG00000214425.7	chr17_46048999_C_T_b38	B_cells	negative	-0.695975	-	45550335	45506741	cg06721910	chr17_46048999_C_T_b38	NK	negative	-0.553788	46146236	1
ENSG00000188056.11	chr6_41228296_T_C_b38	Monocytes	positive	-1.25918	+	41228324	41238882	cg16703660	chr6_41227682_T_G_b38	NK	negative	-1.30057	41239768	0
ENSG00000184106.8	chr6_41226472_C_T_b38	Monocytes	positive	-0.788141	-	41217947	41208713	cg16703660	chr6_41227682_T_G_b38	NK	negative	-1.30057	41239768	0
ENSG00000214425.7	chr17_46186903_GT_G_b38	Monocytes	positive	-0.717012	-	45550335	45506741	cg02179849	chr17_46048999_C_T_b38	NK	negative	-0.763141	46046255	0
ENSG00000263503.1	chr17_46200110_C_CTTTAG_b38	Monocytes	positive	0.749208	-	45602340	45600869	cg02179849	chr17_46048999_C_T_b38	NK	negative	-0.763141	46046255	0
ENSG00000162302.12	chr11_64407287_G_T_b38	Monocytes	positive	-0.188122	+	64359148	64372215	cg21425519	chr11_64391211_C_T_b38	NK	negative	-0.428598	64392804	0
ENSG00000283445.1	chr1_58579131_C_T_b38	Monocytes	positive	1.14848	+	58715609	58771295	cg17502213	chr1_58473830_C_A_b38	NK	negative	-1.17854	58238663	0
ENSG00000184292.6	chr1_58473830_C_A_b38	Monocytes	positive	1.18194	-	58577773	58575423	cg17502213	chr1_58473830_C_A_b38	NK	negative	-1.17854	58238663	0
ENSG00000188511.12	chr22_49669348_T_C_b38	Monocytes	positive	0.73761	-	49657542	49414524	cg05919222	chr22_49670631_A_G_b38	NK	negative	0.451535	49574803	0
ENSG00000214425.7	chr17_46186903_GT_G_b38	Monocytes	positive	-0.717012	-	45550335	45506741	cg06721910	chr17_46048999_C_T_b38	NK	negative	-0.553788	46146236	0
ENSG00000263503.1	chr17_46200110_C_CTTTAG_b38	Monocytes	positive	0.749208	-	45602340	45600869	cg06721910	chr17_46048999_C_T_b38	NK	negative	-0.553788	46146236	0
ENSG00000204839.8	chr8_143580905_G_A_b38	Monocytes	negative	-0.55396	-	143572971	143566187	cg17244719	chr8_143576200_C_T_b38	NK	negative	0.969209	143578831	1
ENSG00000214401.4	chr17_46200110_C_CTTTAG_b38	NK_cells	negative	0.837339	+	46193576	46196723	cg02179849	chr17_46048999_C_T_b38	NK	negative	-0.763141	46046255	1
ENSG00000214401.4	chr17_46200110_C_CTTTAG_b38	NK_cells	negative	0.837339	+	46193576	46196723	cg06721910	chr17_46048999_C_T_b38	NK	negative	-0.553788	46146236	1
ENSG00000188056.11	chr6_41228302_T_C_b38	T_cells	negative	-1.24568	+	41228324	41238882	cg16703660	chr6_41227682_T_G_b38	NK	negative	-1.30057	41239768	1
ENSG00000204650.14	chr17_46186903_GT_G_b38	T_cells	negative	0.735528	+	45620328	45655156	cg02179849	chr17_46048999_C_T_b38	NK	negative	-0.763141	46046255	1
ENSG00000283445.1	chr1_58579131_C_T_b38	T_cells	negative	1.15728	+	58715609	58771295	cg17502213	chr1_58473830_C_A_b38	NK	negative	-1.17854	58238663	1
ENSG00000184292.6	chr1_58473830_C_A_b38	T_cells	negative	1.18883	-	58577773	58575423	cg17502213	chr1_58473830_C_A_b38	NK	negative	-1.17854	58238663	1
ENSG00000204650.14	chr17_46186903_GT_G_b38	T_cells	negative	0.735528	+	45620328	45655156	cg06721910	chr17_46048999_C_T_b38	NK	negative	-0.553788	46146236	1

## Sheet: Table S2
Table S2. Replication of cell type ieQTLs in the eQTL Catalogue. Based on cell type ieQTLs with FDR < 0.05 in exam 1 or exam 5. Replication is quantified as the proportion of true positives, absolute median effect size in eQTL data, and proportion of variants showing concordance in allelic direction in eQTL effect.
ieqtl	exam	direction	nr_iqtls	nr_iqtls_no_chrx	repl_dataset	nr_iqtls_in_repl_dataset	pi1	abs_beta_median	abs_beta_iqr	n_concordant	prop_concordant	tissue_label	condition_label	progenitor_cell	group
B_cells	exam_combined	positive	75	75	Alasoo_2018_ge_macrophage_naive	54	0.0740741	0.0511711	0.02107;0.1492345	27	0.5	macrophage	naive	myeloid	monocyte
B_cells	exam_combined	negative	151	149	Alasoo_2018_ge_macrophage_naive	103	0.482201	0.143318	0.0683402;0.3811745	91	0.8835	macrophage	naive	myeloid	monocyte
Monocytes	exam_combined	positive	1165	1136	Alasoo_2018_ge_macrophage_naive	863	0.729625	0.152308	0.0658744;0.347219	734	0.85052	macrophage	naive	myeloid	monocyte
Monocytes	exam_combined	negative	259	249	Alasoo_2018_ge_macrophage_naive	185	0.423423	0.0560125	0.0279077;0.122872	92	0.4973	macrophage	naive	myeloid	monocyte
NK_cells	exam_combined	positive	45	44	Alasoo_2018_ge_macrophage_naive	29	0.172414	0.0557447	0.0316092;0.169114	18	0.62069	macrophage	naive	myeloid	monocyte
NK_cells	exam_combined	negative	36	34	Alasoo_2018_ge_macrophage_naive	26	0.769231	0.222758	0.0758615;0.6719225	21	0.80769	macrophage	naive	myeloid	monocyte
T_cells	exam_combined	positive	107	102	Alasoo_2018_ge_macrophage_naive	75	0.413333	0.0602766	0.0260324;0.163035	37	0.49333	macrophage	naive	myeloid	monocyte
T_cells	exam_combined	negative	317	313	Alasoo_2018_ge_macrophage_naive	252	0.73545	0.170052	0.0649465;0.378534	206	0.81746	macrophage	naive	myeloid	monocyte
B_cells	exam_combined	positive	75	75	Alasoo_2018_ge_macrophage_IFNg	53	0.283019	0.07038	0.0178463;0.162994	26	0.49057	macrophage	IFNg_18h	myeloid	monocyte
B_cells	exam_combined	negative	151	149	Alasoo_2018_ge_macrophage_IFNg	102	0.869281	0.155809	0.0577875;0.470154	90	0.88235	macrophage	IFNg_18h	myeloid	monocyte
Monocytes	exam_combined	positive	1165	1136	Alasoo_2018_ge_macrophage_IFNg	850	0.647059	0.149983	0.0594822;0.332945	714	0.84	macrophage	IFNg_18h	myeloid	monocyte
Monocytes	exam_combined	negative	259	249	Alasoo_2018_ge_macrophage_IFNg	186	0.390681	0.0595842	0.0242851;0.1475108	94	0.50538	macrophage	IFNg_18h	myeloid	monocyte
NK_cells	exam_combined	positive	45	44	Alasoo_2018_ge_macrophage_IFNg	29	0.310345	0.0725538	0.0375983;0.232844	21	0.72414	macrophage	IFNg_18h	myeloid	monocyte
NK_cells	exam_combined	negative	36	34	Alasoo_2018_ge_macrophage_IFNg	23	0.565217	0.174394	0.0757772;0.847063	18	0.78261	macrophage	IFNg_18h	myeloid	monocyte
T_cells	exam_combined	positive	107	102	Alasoo_2018_ge_macrophage_IFNg	74	0.405405	0.0592386	0.0239903;0.1698352	45	0.60811	macrophage	IFNg_18h	myeloid	monocyte
T_cells	exam_combined	negative	317	313	Alasoo_2018_ge_macrophage_IFNg	247	0.730094	0.178875	0.0559621;0.4039765	205	0.82996	macrophage	IFNg_18h	myeloid	monocyte
B_cells	exam_combined	positive	75	75	Alasoo_2018_ge_macrophage_Salmonella	52	0.307692	0.0647253	0.0274534;0.1803002	33	0.63462	macrophage	Salmonella_5h	myeloid	monocyte
B_cells	exam_combined	negative	151	149	Alasoo_2018_ge_macrophage_Salmonella	102	0.803922	0.135196	0.0639779;0.410976	85	0.83333	macrophage	Salmonella_5h	myeloid	monocyte
Monocytes	exam_combined	positive	1165	1136	Alasoo_2018_ge_macrophage_Salmonella	825	0.620202	0.132148	0.0562106;0.309723	657	0.79636	macrophage	Salmonella_5h	myeloid	monocyte
Monocytes	exam_combined	negative	259	249	Alasoo_2018_ge_macrophage_Salmonella	184	0.0942029	0.0661628	0.0300213;0.1438658	91	0.49457	macrophage	Salmonella_5h	myeloid	monocyte
NK_cells	exam_combined	positive	45	44	Alasoo_2018_ge_macrophage_Salmonella	27	0.333333	0.0807735	0.0448018;0.25894	21	0.77778	macrophage	Salmonella_5h	myeloid	monocyte
NK_cells	exam_combined	negative	36	34	Alasoo_2018_ge_macrophage_Salmonella	22	0.545455	0.17657	0.0566736;0.7225542	14	0.63636	macrophage	Salmonella_5h	myeloid	monocyte
T_cells	exam_combined	positive	107	102	Alasoo_2018_ge_macrophage_Salmonella	75	0.306667	0.0857523	0.0291299;0.1460315	43	0.57333	macrophage	Salmonella_5h	myeloid	monocyte
T_cells	exam_combined	negative	317	313	Alasoo_2018_ge_macrophage_Salmonella	247	0.595142	0.145776	0.0594176;0.3284705	191	0.77328	macrophage	Salmonella_5h	myeloid	monocyte
B_cells	exam_combined	positive	75	75	Alasoo_2018_ge_macrophage_IFNg+Salmonella	51	0.215686	0.0601859	0.0273321;0.162968	25	0.4902	macrophage	IFNg_18h+Salmonella_5h	myeloid	monocyte
B_cells	exam_combined	negative	151	149	Alasoo_2018_ge_macrophage_IFNg+Salmonella	98	0.55102	0.121607	0.0464634;0.3598348	78	0.79592	macrophage	IFNg_18h+Salmonella_5h	myeloid	monocyte
Monocytes	exam_combined	positive	1165	1136	Alasoo_2018_ge_macrophage_IFNg+Salmonella	798	0.573935	0.1259	0.0516037;0.298064	611	0.76566	macrophage	IFNg_18h+Salmonella_5h	myeloid	monocyte
Monocytes	exam_combined	negative	259	249	Alasoo_2018_ge_macrophage_IFNg+Salmonella	180	0.37037	0.0653156	0.0273269;0.118322	89	0.49444	macrophage	IFNg_18h+Salmonella_5h	myeloid	monocyte
NK_cells	exam_combined	positive	45	44	Alasoo_2018_ge_macrophage_IFNg+Salmonella	27	0.555556	0.0834175	0.0406337;0.248521	18	0.66667	macrophage	IFNg_18h+Salmonella_5h	myeloid	monocyte
NK_cells	exam_combined	negative	36	34	Alasoo_2018_ge_macrophage_IFNg+Salmonella	22	0.636364	0.141531	0.0456408;0.7635255	17	0.77273	macrophage	IFNg_18h+Salmonella_5h	myeloid	monocyte
T_cells	exam_combined	positive	107	102	Alasoo_2018_ge_macrophage_IFNg+Salmonella	72	0.305556	0.0700638	0.0289904;0.1630385	47	0.65278	macrophage	IFNg_18h+Salmonella_5h	myeloid	monocyte
T_cells	exam_combined	negative	317	313	Alasoo_2018_ge_macrophage_IFNg+Salmonella	238	0.467787	0.156701	0.0621286;0.33498	178	0.7479	macrophage	IFNg_18h+Salmonella_5h	myeloid	monocyte
B_cells	exam_combined	positive	75	75	BLUEPRINT_ge_monocyte	57	0.508772	0.0520884	0.0227869;0.211202	37	0.64912	monocyte	naive	myeloid	monocyte
B_cells	exam_combined	negative	151	149	BLUEPRINT_ge_monocyte	112	0.928571	0.41834	0.1581305;0.847	104	0.92857	monocyte	naive	myeloid	monocyte
Monocytes	exam_combined	positive	1165	1136	BLUEPRINT_ge_monocyte	917	0.95638	0.369854	0.157671;0.758476	887	0.96728	monocyte	naive	myeloid	monocyte
Monocytes	exam_combined	negative	259	249	BLUEPRINT_ge_monocyte	189	0.647266	0.0594087	0.0243409;0.13835	87	0.46032	monocyte	naive	myeloid	monocyte
NK_cells	exam_combined	positive	45	44	BLUEPRINT_ge_monocyte	30	0.733333	0.0819428	0.0434834;0.1664912	19	0.63333	monocyte	naive	myeloid	monocyte
NK_cells	exam_combined	negative	36	34	BLUEPRINT_ge_monocyte	28	0.714286	0.668959	0.1223574;1.4893875	26	0.92857	monocyte	naive	myeloid	monocyte
T_cells	exam_combined	positive	107	102	BLUEPRINT_ge_monocyte	81	0.62963	0.0607919	0.0272645;0.148024	38	0.46914	monocyte	naive	myeloid	monocyte
T_cells	exam_combined	negative	317	313	BLUEPRINT_ge_monocyte	266	0.974937	0.518271	0.2474932;0.9373712	255	0.95865	monocyte	naive	myeloid	monocyte
B_cells	exam_combined	positive	75	75	BLUEPRINT_ge_neutrophil	44	0.409091	0.0582576	0.0176837;0.149224	32	0.72727	neutrophil	naive	myeloid	neutrophil
B_cells	exam_combined	negative	151	149	BLUEPRINT_ge_neutrophil	95	0.873684	0.252816	0.1032799;0.5378925	83	0.87368	neutrophil	naive	myeloid	neutrophil
Monocytes	exam_combined	positive	1165	1136	BLUEPRINT_ge_neutrophil	727	0.862448	0.20157	0.0682878;0.521204	616	0.84732	neutrophil	naive	myeloid	neutrophil
Monocytes	exam_combined	negative	259	249	BLUEPRINT_ge_neutrophil	159	0.412998	0.0632958	0.0211464;0.129366	82	0.51572	neutrophil	naive	myeloid	neutrophil
NK_cells	exam_combined	positive	45	44	BLUEPRINT_ge_neutrophil	26	0.692308	0.0842046	0.0670245;0.24864	18	0.69231	neutrophil	naive	myeloid	neutrophil
NK_cells	exam_combined	negative	36	34	BLUEPRINT_ge_neutrophil	18	NA	0.280695	0.0634226;0.4973908	15	0.83333	neutrophil	naive	myeloid	neutrophil
T_cells	exam_combined	positive	107	102	BLUEPRINT_ge_neutrophil	64	0.53125	0.0682674	0.0217549;0.1651487	32	0.5	neutrophil	naive	myeloid	neutrophil
T_cells	exam_combined	negative	317	313	BLUEPRINT_ge_neutrophil	211	0.71564	0.271468	0.0827;0.6697305	187	0.88626	neutrophil	naive	myeloid	neutrophil
B_cells	exam_combined	positive	75	75	BLUEPRINT_ge_T-cell	54	0.666667	0.0809042	0.0293522;0.2337872	38	0.7037	CD4+ T cell	naive	lymphoid	T cell
B_cells	exam_combined	negative	151	149	BLUEPRINT_ge_T-cell	109	0.816514	0.17668	0.0664015;0.442814	93	0.85321	CD4+ T cell	naive	lymphoid	T cell
Monocytes	exam_combined	positive	1165	1136	BLUEPRINT_ge_T-cell	845	0.755424	0.0886623	0.0321473;0.249781	657	0.77751	CD4+ T cell	naive	lymphoid	T cell
Monocytes	exam_combined	negative	259	249	BLUEPRINT_ge_T-cell	194	0.621993	0.0622463	0.0198454;0.2225295	127	0.65464	CD4+ T cell	naive	lymphoid	T cell
NK_cells	exam_combined	positive	45	44	BLUEPRINT_ge_T-cell	35	0.714286	0.0995147	0.0420944;0.2044555	26	0.74286	CD4+ T cell	naive	lymphoid	T cell
NK_cells	exam_combined	negative	36	34	BLUEPRINT_ge_T-cell	26	0.846154	0.131861	0.0287782;0.5874965	22	0.84615	CD4+ T cell	naive	lymphoid	T cell
T_cells	exam_combined	positive	107	102	BLUEPRINT_ge_T-cell	82	0.756098	0.162564	0.0424846;0.5487858	67	0.81707	CD4+ T cell	naive	lymphoid	T cell
T_cells	exam_combined	negative	317	313	BLUEPRINT_ge_T-cell	239	0.72106	0.074163	0.0296977;0.190277	154	0.64435	CD4+ T cell	naive	lymphoid	T cell
B_cells	exam_combined	positive	75	75	CEDAR_microarray_T-cell_CD8	60	0.666667	0.0200591	0.013083;0.0527611	26	0.43333	CD8+ T cell	naive	lymphoid	T cell
B_cells	exam_combined	negative	151	149	CEDAR_microarray_T-cell_CD8	108	0.814815	0.0447514	0.0150235;0.1139498	96	0.88889	CD8+ T cell	naive	lymphoid	T cell
Monocytes	exam_combined	positive	1165	1136	CEDAR_microarray_T-cell_CD8	887	0.691845	0.0291915	0.0119801;0.0708526	661	0.74521	CD8+ T cell	naive	lymphoid	T cell
Monocytes	exam_combined	negative	259	249	CEDAR_microarray_T-cell_CD8	201	0.767828	0.0243221	0.0118055;0.056795	129	0.64179	CD8+ T cell	naive	lymphoid	T cell
NK_cells	exam_combined	positive	45	44	CEDAR_microarray_T-cell_CD8	36	0.666667	0.0518921	0.0181313;0.150627	29	0.80556	CD8+ T cell	naive	lymphoid	T cell
NK_cells	exam_combined	negative	36	34	CEDAR_microarray_T-cell_CD8	24	0.583333	0.0310238	0.0104711;0.091632	20	0.83333	CD8+ T cell	naive	lymphoid	T cell
T_cells	exam_combined	positive	107	102	CEDAR_microarray_T-cell_CD8	79	0.594937	0.059019	0.0139864;0.183881	65	0.82278	CD8+ T cell	naive	lymphoid	T cell
T_cells	exam_combined	negative	317	313	CEDAR_microarray_T-cell_CD8	263	0.695817	0.0280385	0.0121126;0.0652858	180	0.68441	CD8+ T cell	naive	lymphoid	T cell
B_cells	exam_combined	positive	75	75	CEDAR_microarray_T-cell_CD4	60	0.4	0.017286	0.0066608;0.0395532	27	0.45	CD4+ T cell	naive	lymphoid	T cell
B_cells	exam_combined	negative	151	149	CEDAR_microarray_T-cell_CD4	108	0.753086	0.04294	0.0145276;0.1155285	88	0.81481	CD4+ T cell	naive	lymphoid	T cell
Monocytes	exam_combined	positive	1165	1136	CEDAR_microarray_T-cell_CD4	887	0.669297	0.0270703	0.0115351;0.0726798	666	0.75085	CD4+ T cell	naive	lymphoid	T cell
Monocytes	exam_combined	negative	259	249	CEDAR_microarray_T-cell_CD4	201	0.568823	0.0206615	0.0104391;0.0514433	128	0.63682	CD4+ T cell	naive	lymphoid	T cell
NK_cells	exam_combined	positive	45	44	CEDAR_microarray_T-cell_CD4	36	0.444444	0.0226394	0.0114857;0.0483826	21	0.58333	CD4+ T cell	naive	lymphoid	T cell
NK_cells	exam_combined	negative	36	34	CEDAR_microarray_T-cell_CD4	24	0.666667	0.0385254	0.0185039;0.0861985	19	0.79167	CD4+ T cell	naive	lymphoid	T cell
T_cells	exam_combined	positive	107	102	CEDAR_microarray_T-cell_CD4	79	0.797468	0.0429752	0.0202847;0.148629	64	0.81013	CD4+ T cell	naive	lymphoid	T cell
T_cells	exam_combined	negative	317	313	CEDAR_microarray_T-cell_CD4	263	0.569075	0.0273562	0.0102917;0.0672382	182	0.69202	CD4+ T cell	naive	lymphoid	T cell
B_cells	exam_combined	positive	75	75	CEDAR_microarray_monocyte_CD14	60	0.433333	0.0164294	0.0070702;0.0442297	35	0.58333	monocyte	naive	myeloid	monocyte
B_cells	exam_combined	negative	151	149	CEDAR_microarray_monocyte_CD14	108	0.691358	0.067853	0.01908;0.184742	93	0.86111	monocyte	naive	myeloid	monocyte
Monocytes	exam_combined	positive	1165	1136	CEDAR_microarray_monocyte_CD14	887	0.812101	0.0618573	0.0222108;0.14843	770	0.86809	monocyte	naive	myeloid	monocyte
Monocytes	exam_combined	negative	259	249	CEDAR_microarray_monocyte_CD14	201	0.502488	0.0191506	0.00954;0.0363895	93	0.46269	monocyte	naive	myeloid	monocyte
NK_cells	exam_combined	positive	45	44	CEDAR_microarray_monocyte_CD14	36	0.444444	0.0216314	0.0083978;0.0325525	18	0.5	monocyte	naive	myeloid	monocyte
NK_cells	exam_combined	negative	36	34	CEDAR_microarray_monocyte_CD14	24	0.75	0.0673326	0.025248;0.2342535	21	0.875	monocyte	naive	myeloid	monocyte
T_cells	exam_combined	positive	107	102	CEDAR_microarray_monocyte_CD14	79	0.443038	0.0203388	0.0082731;0.0445372	38	0.48101	monocyte	naive	myeloid	monocyte
T_cells	exam_combined	negative	317	313	CEDAR_microarray_monocyte_CD14	263	0.797212	0.0786672	0.0285874;0.2229085	232	0.88213	monocyte	naive	myeloid	monocyte
B_cells	exam_combined	positive	75	75	CEDAR_microarray_neutrophil_CD15	60	0.433333	0.023769	0.0115003;0.0647467	35	0.58333	neutrophil	naive	myeloid	neutrophil
B_cells	exam_combined	negative	151	149	CEDAR_microarray_neutrophil_CD15	108	0.567901	0.0377763	0.0133926;0.0956055	80	0.74074	neutrophil	naive	myeloid	neutrophil
Monocytes	exam_combined	positive	1165	1136	CEDAR_microarray_neutrophil_CD15	887	0.609169	0.033371	0.0133851;0.1131875	652	0.73506	neutrophil	naive	myeloid	neutrophil
Monocytes	exam_combined	negative	259	249	CEDAR_microarray_neutrophil_CD15	201	0.568823	0.0221117	0.0093583;0.0467934	103	0.51244	neutrophil	naive	myeloid	neutrophil
NK_cells	exam_combined	positive	45	44	CEDAR_microarray_neutrophil_CD15	36	0.555556	0.0302102	0.00878;0.0545935	18	0.5	neutrophil	naive	myeloid	neutrophil
NK_cells	exam_combined	negative	36	34	CEDAR_microarray_neutrophil_CD15	24	0.5	0.0456228	0.0149393;0.1156595	19	0.79167	neutrophil	naive	myeloid	neutrophil
T_cells	exam_combined	positive	107	102	CEDAR_microarray_neutrophil_CD15	79	0.518987	0.0286213	0.0102017;0.0513236	47	0.59494	neutrophil	naive	myeloid	neutrophil
T_cells	exam_combined	negative	317	313	CEDAR_microarray_neutrophil_CD15	263	0.619772	0.0398434	0.0163806;0.1587105	201	0.76426	neutrophil	naive	myeloid	neutrophil
B_cells	exam_combined	positive	75	75	CEDAR_microarray_platelet	60	0.433333	0.0366956	0.0164063;0.0936756	32	0.53333	platelet	naive	myeloid	megakaryocyte
B_cells	exam_combined	negative	151	149	CEDAR_microarray_platelet	108	0.753086	0.064772	0.0267705;0.1514248	76	0.7037	platelet	naive	myeloid	megakaryocyte
Monocytes	exam_combined	positive	1165	1136	CEDAR_microarray_platelet	887	0.541526	0.0453096	0.0200362;0.0980284	554	0.62458	platelet	naive	myeloid	megakaryocyte
Monocytes	exam_combined	negative	259	249	CEDAR_microarray_platelet	201	0.369818	0.042996	0.0225133;0.088733	98	0.48756	platelet	naive	myeloid	megakaryocyte
NK_cells	exam_combined	positive	45	44	CEDAR_microarray_platelet	36	0.388889	0.0576038	0.020824;0.0927592	19	0.52778	platelet	naive	myeloid	megakaryocyte
NK_cells	exam_combined	negative	36	34	CEDAR_microarray_platelet	24	0.333333	0.0547592	0.0214274;0.0865664	16	0.66667	platelet	naive	myeloid	megakaryocyte
T_cells	exam_combined	positive	107	102	CEDAR_microarray_platelet	79	0.518987	0.0401559	0.0241933;0.0810124	44	0.55696	platelet	naive	myeloid	megakaryocyte
T_cells	exam_combined	negative	317	313	CEDAR_microarray_platelet	263	0.518378	0.0444513	0.0174964;0.1041775	169	0.64259	platelet	naive	myeloid	megakaryocyte
B_cells	exam_combined	positive	75	75	CEDAR_microarray_B-cell_CD19	60	0.4	0.0292512	0.0137197;0.0799666	30	0.5	B cell	naive	lymphoid	B cell
B_cells	exam_combined	negative	151	149	CEDAR_microarray_B-cell_CD19	108	0.814815	0.0418462	0.0175749;0.0921464	79	0.73148	B cell	naive	lymphoid	B cell
Monocytes	exam_combined	positive	1165	1136	CEDAR_microarray_B-cell_CD19	887	0.639233	0.0302776	0.014581;0.0716467	631	0.71139	B cell	naive	lymphoid	B cell
Monocytes	exam_combined	negative	259	249	CEDAR_microarray_B-cell_CD19	201	0.701493	0.0260858	0.0120838;0.0539841	124	0.61692	B cell	naive	lymphoid	B cell
NK_cells	exam_combined	positive	45	44	CEDAR_microarray_B-cell_CD19	36	0.277778	0.0211862	0.0089913;0.0421514	17	0.47222	B cell	naive	lymphoid	B cell
NK_cells	exam_combined	negative	36	34	CEDAR_microarray_B-cell_CD19	24	0.833333	0.0370387	0.019613;0.1242142	20	0.83333	B cell	naive	lymphoid	B cell
T_cells	exam_combined	positive	107	102	CEDAR_microarray_B-cell_CD19	79	0.620253	0.030489	0.0175973;0.0888726	62	0.78481	B cell	naive	lymphoid	B cell
T_cells	exam_combined	negative	317	313	CEDAR_microarray_B-cell_CD19	263	0.746515	0.030198	0.0152246;0.0725776	188	0.71483	B cell	naive	lymphoid	B cell
B_cells	exam_combined	positive	75	75	Fairfax_2012_microarray_B-cell_CD19	60	0.6	0.0477345	0.0245406;0.1249522	39	0.65	B cell	naive	lymphoid	B cell
B_cells	exam_combined	negative	151	149	Fairfax_2012_microarray_B-cell_CD19	108	0.814815	0.0451424	0.0236793;0.152038	77	0.71296	B cell	naive	lymphoid	B cell
Monocytes	exam_combined	positive	1165	1136	Fairfax_2012_microarray_B-cell_CD19	876	0.741248	0.0406212	0.0196321;0.0990617	654	0.74658	B cell	naive	lymphoid	B cell
Monocytes	exam_combined	negative	259	249	Fairfax_2012_microarray_B-cell_CD19	201	0.635158	0.0299185	0.0152936;0.0703981	111	0.55224	B cell	naive	lymphoid	B cell
NK_cells	exam_combined	positive	45	44	Fairfax_2012_microarray_B-cell_CD19	34	0.647059	0.0283393	0.0147637;0.0543336	27	0.79412	B cell	naive	lymphoid	B cell
NK_cells	exam_combined	negative	36	34	Fairfax_2012_microarray_B-cell_CD19	24	0.833333	0.0558542	0.0171938;0.1380978	18	0.75	B cell	naive	lymphoid	B cell
T_cells	exam_combined	positive	107	102	Fairfax_2012_microarray_B-cell_CD19	80	0.6	0.0423714	0.0183155;0.0998849	55	0.6875	B cell	naive	lymphoid	B cell
T_cells	exam_combined	negative	317	313	Fairfax_2012_microarray_B-cell_CD19	260	0.871795	0.0397211	0.0204185;0.0945738	187	0.71923	B cell	naive	lymphoid	B cell
B_cells	exam_combined	positive	75	75	Fairfax_2014_microarray_monocyte_naive	60	0.7	0.0324119	0.0216227;0.065627	37	0.61667	monocyte	naive	myeloid	monocyte
B_cells	exam_combined	negative	151	149	Fairfax_2014_microarray_monocyte_naive	108	0.814815	0.142636	0.0445897;0.3178513	100	0.92593	monocyte	naive	myeloid	monocyte
Monocytes	exam_combined	positive	1165	1136	Fairfax_2014_microarray_monocyte_naive	876	0.870624	0.13089	0.05464;0.2860672	803	0.91667	monocyte	naive	myeloid	monocyte
Monocytes	exam_combined	negative	259	249	Fairfax_2014_microarray_monocyte_naive	201	0.60199	0.029508	0.0169607;0.0539457	101	0.50249	monocyte	naive	myeloid	monocyte
NK_cells	exam_combined	positive	45	44	Fairfax_2014_microarray_monocyte_naive	34	0.764706	0.0412396	0.0224253;0.0622231	24	0.70588	monocyte	naive	myeloid	monocyte
NK_cells	exam_combined	negative	36	34	Fairfax_2014_microarray_monocyte_naive	24	0.75	0.120124	0.0464143;0.3774622	18	0.75	monocyte	naive	myeloid	monocyte
T_cells	exam_combined	positive	107	102	Fairfax_2014_microarray_monocyte_naive	80	0.625	0.0374025	0.019549;0.0639364	47	0.5875	monocyte	naive	myeloid	monocyte
T_cells	exam_combined	negative	317	313	Fairfax_2014_microarray_monocyte_naive	260	0.897436	0.186024	0.0753012;0.3556297	244	0.93846	monocyte	naive	myeloid	monocyte
B_cells	exam_combined	positive	75	75	Fairfax_2014_microarray_monocyte_IFN24	60	0.433333	0.0284124	0.0153512;0.0740249	28	0.46667	monocyte	IFNg_24h	myeloid	monocyte
B_cells	exam_combined	negative	151	149	Fairfax_2014_microarray_monocyte_IFN24	108	0.876543	0.0825118	0.0350911;0.1984092	92	0.85185	monocyte	IFNg_24h	myeloid	monocyte
Monocytes	exam_combined	positive	1165	1136	Fairfax_2014_microarray_monocyte_IFN24	876	0.863014	0.0825086	0.0342875;0.1733445	723	0.82534	monocyte	IFNg_24h	myeloid	monocyte
Monocytes	exam_combined	negative	259	249	Fairfax_2014_microarray_monocyte_IFN24	201	0.767828	0.0299674	0.0171122;0.0595615	107	0.53234	monocyte	IFNg_24h	myeloid	monocyte
NK_cells	exam_combined	positive	45	44	Fairfax_2014_microarray_monocyte_IFN24	34	0.647059	0.0311775	0.0196347;0.0614091	17	0.5	monocyte	IFNg_24h	myeloid	monocyte
NK_cells	exam_combined	negative	36	34	Fairfax_2014_microarray_monocyte_IFN24	24	0.75	0.0706014	0.0365423;0.2000672	18	0.75	monocyte	IFNg_24h	myeloid	monocyte
T_cells	exam_combined	positive	107	102	Fairfax_2014_microarray_monocyte_IFN24	80	0.625	0.0382206	0.0167277;0.0696124	48	0.6	monocyte	IFNg_24h	myeloid	monocyte
T_cells	exam_combined	negative	317	313	Fairfax_2014_microarray_monocyte_IFN24	260	0.820513	0.11021	0.0514681;0.2550078	218	0.83846	monocyte	IFNg_24h	myeloid	monocyte
B_cells	exam_combined	positive	75	75	Fairfax_2014_microarray_monocyte_LPS2	60	0.533333	0.0396934	0.0226375;0.0819972	35	0.58333	monocyte	LPS_2h	myeloid	monocyte
B_cells	exam_combined	negative	151	149	Fairfax_2014_microarray_monocyte_LPS2	108	0.876543	0.0827677	0.0348499;0.2022715	86	0.7963	monocyte	LPS_2h	myeloid	monocyte
Monocytes	exam_combined	positive	1165	1136	Fairfax_2014_microarray_monocyte_LPS2	876	0.718417	0.0766059	0.033543;0.167099	691	0.78881	monocyte	LPS_2h	myeloid	monocyte
Monocytes	exam_combined	negative	259	249	Fairfax_2014_microarray_monocyte_LPS2	201	0.568823	0.0411934	0.0206137;0.071605	100	0.49751	monocyte	LPS_2h	myeloid	monocyte
NK_cells	exam_combined	positive	45	44	Fairfax_2014_microarray_monocyte_LPS2	34	0.529412	0.042873	0.015006;0.070953	17	0.5	monocyte	LPS_2h	myeloid	monocyte
NK_cells	exam_combined	negative	36	34	Fairfax_2014_microarray_monocyte_LPS2	24	0.916667	0.093666	0.0532491;0.2145385	18	0.75	monocyte	LPS_2h	myeloid	monocyte
T_cells	exam_combined	positive	107	102	Fairfax_2014_microarray_monocyte_LPS2	80	0.4	0.0413658	0.017349;0.0846362	48	0.6	monocyte	LPS_2h	myeloid	monocyte
T_cells	exam_combined	negative	317	313	Fairfax_2014_microarray_monocyte_LPS2	260	0.794872	0.0892992	0.038518;0.213676	211	0.81154	monocyte	LPS_2h	myeloid	monocyte
B_cells	exam_combined	positive	75	75	Fairfax_2014_microarray_monocyte_LPS24	60	0.566667	0.0445902	0.0171412;0.0910064	35	0.58333	monocyte	LPS_24h	myeloid	monocyte
B_cells	exam_combined	negative	151	149	Fairfax_2014_microarray_monocyte_LPS24	108	0.753086	0.0776302	0.0328026;0.205101	89	0.82407	monocyte	LPS_24h	myeloid	monocyte
Monocytes	exam_combined	positive	1165	1136	Fairfax_2014_microarray_monocyte_LPS24	876	0.802131	0.0818218	0.0334249;0.180263	733	0.83676	monocyte	LPS_24h	myeloid	monocyte
Monocytes	exam_combined	negative	259	249	Fairfax_2014_microarray_monocyte_LPS24	201	0.767828	0.0358816	0.0174758;0.0718234	101	0.50249	monocyte	LPS_24h	myeloid	monocyte
NK_cells	exam_combined	positive	45	44	Fairfax_2014_microarray_monocyte_LPS24	34	0.470588	0.0396093	0.0177067;0.0649064	22	0.64706	monocyte	LPS_24h	myeloid	monocyte
NK_cells	exam_combined	negative	36	34	Fairfax_2014_microarray_monocyte_LPS24	24	0.833333	0.091318	0.0524658;0.2391325	19	0.79167	monocyte	LPS_24h	myeloid	monocyte
T_cells	exam_combined	positive	107	102	Fairfax_2014_microarray_monocyte_LPS24	80	0.6	0.0414695	0.0173864;0.0837529	42	0.525	monocyte	LPS_24h	myeloid	monocyte
T_cells	exam_combined	negative	317	313	Fairfax_2014_microarray_monocyte_LPS24	260	0.820513	0.107664	0.0393504;0.2281018	215	0.82692	monocyte	LPS_24h	myeloid	monocyte
B_cells	exam_combined	positive	75	75	GENCORD_ge_T-cell	66	0.393939	0.0825867	0.0286682;0.1946248	46	0.69697	T cell	naive	lymphoid	T cell
B_cells	exam_combined	negative	151	149	GENCORD_ge_T-cell	119	0.719888	0.150588	0.0766338;0.3485885	104	0.87395	T cell	naive	lymphoid	T cell
Monocytes	exam_combined	positive	1165	1136	GENCORD_ge_T-cell	961	0.694762	0.116069	0.051015;0.257521	796	0.8283	T cell	naive	lymphoid	T cell
Monocytes	exam_combined	negative	259	249	GENCORD_ge_T-cell	215	0.348837	0.0652121	0.0256498;0.1697515	133	0.6186	T cell	naive	lymphoid	T cell
NK_cells	exam_combined	positive	45	44	GENCORD_ge_T-cell	39	0.692308	0.112106	0.0570254;0.2730105	25	0.64103	T cell	naive	lymphoid	T cell
NK_cells	exam_combined	negative	36	34	GENCORD_ge_T-cell	27	0.555556	0.185197	0.0422001;0.636176	23	0.85185	T cell	naive	lymphoid	T cell
T_cells	exam_combined	positive	107	102	GENCORD_ge_T-cell	86	0.511628	0.0897348	0.0403239;0.3622655	65	0.75581	T cell	naive	lymphoid	T cell
T_cells	exam_combined	negative	317	313	GENCORD_ge_T-cell	276	0.710145	0.120975	0.0464486;0.2936265	223	0.80797	T cell	naive	lymphoid	T cell
B_cells	exam_combined	positive	75	75	Kasela_2017_microarray_T-cell_CD4	60	0.466667	0.0250242	0.0079529;0.0709189	35	0.58333	CD4+ T cell	naive	lymphoid	T cell
B_cells	exam_combined	negative	151	149	Kasela_2017_microarray_T-cell_CD4	107	0.875389	0.037229	0.0133057;0.102225	82	0.76636	CD4+ T cell	naive	lymphoid	T cell
Monocytes	exam_combined	positive	1165	1136	Kasela_2017_microarray_T-cell_CD4	885	0.615819	0.0279867	0.0121835;0.0656239	637	0.71977	CD4+ T cell	naive	lymphoid	T cell
Monocytes	exam_combined	negative	259	249	Kasela_2017_microarray_T-cell_CD4	200	0.8	0.0288604	0.0157604;0.0652463	121	0.605	CD4+ T cell	naive	lymphoid	T cell
NK_cells	exam_combined	positive	45	44	Kasela_2017_microarray_T-cell_CD4	35	0.542857	0.0329647	0.0102301;0.0588067	24	0.68571	CD4+ T cell	naive	lymphoid	T cell
NK_cells	exam_combined	negative	36	34	Kasela_2017_microarray_T-cell_CD4	25	0.84	0.0367363	0.0203826;0.0727738	21	0.84	CD4+ T cell	naive	lymphoid	T cell
T_cells	exam_combined	positive	107	102	Kasela_2017_microarray_T-cell_CD4	80	0.625	0.0469168	0.0153603;0.2038962	62	0.775	CD4+ T cell	naive	lymphoid	T cell
T_cells	exam_combined	negative	317	313	Kasela_2017_microarray_T-cell_CD4	261	0.744572	0.0284134	0.0126023;0.0641921	182	0.69732	CD4+ T cell	naive	lymphoid	T cell
B_cells	exam_combined	positive	75	75	Kasela_2017_microarray_T-cell_CD8	60	0.433333	0.0221082	0.0096204;0.0593448	38	0.63333	CD8+ T cell	naive	lymphoid	T cell
B_cells	exam_combined	negative	151	149	Kasela_2017_microarray_T-cell_CD8	107	0.813084	0.0432609	0.01764;0.1368215	87	0.81308	CD8+ T cell	naive	lymphoid	T cell
Monocytes	exam_combined	positive	1165	1136	Kasela_2017_microarray_T-cell_CD8	885	0.661017	0.0306937	0.0129463;0.0756371	641	0.72429	CD8+ T cell	naive	lymphoid	T cell
Monocytes	exam_combined	negative	259	249	Kasela_2017_microarray_T-cell_CD8	200	0.733333	0.0310614	0.0154202;0.0661982	125	0.625	CD8+ T cell	naive	lymphoid	T cell
NK_cells	exam_combined	positive	45	44	Kasela_2017_microarray_T-cell_CD8	35	0.657143	0.053035	0.0219622;0.160594	31	0.88571	CD8+ T cell	naive	lymphoid	T cell
NK_cells	exam_combined	negative	36	34	Kasela_2017_microarray_T-cell_CD8	25	0.6	0.0395048	0.0209679;0.0717971	20	0.8	CD8+ T cell	naive	lymphoid	T cell
T_cells	exam_combined	positive	107	102	Kasela_2017_microarray_T-cell_CD8	80	0.6	0.0414704	0.0165998;0.1574192	58	0.725	CD8+ T cell	naive	lymphoid	T cell
T_cells	exam_combined	negative	317	313	Kasela_2017_microarray_T-cell_CD8	261	0.719029	0.0298193	0.0141963;0.0792979	175	0.6705	CD8+ T cell	naive	lymphoid	T cell
B_cells	exam_combined	positive	75	75	Naranbhai_2015_microarray_neutrophil_CD16	60	0.4	0.0731865	0.033253;0.1328333	36	0.6	neutrophil	naive	myeloid	neutrophil
B_cells	exam_combined	negative	151	149	Naranbhai_2015_microarray_neutrophil_CD16	108	0.938272	0.103989	0.0545222;0.2577343	83	0.76852	neutrophil	naive	myeloid	neutrophil
Monocytes	exam_combined	positive	1165	1136	Naranbhai_2015_microarray_neutrophil_CD16	875	0.725714	0.10546	0.0519856;0.227315	666	0.76114	neutrophil	naive	myeloid	neutrophil
Monocytes	exam_combined	negative	259	249	Naranbhai_2015_microarray_neutrophil_CD16	201	0.46932	0.0658347	0.0313944;0.123326	111	0.55224	neutrophil	naive	myeloid	neutrophil
NK_cells	exam_combined	positive	45	44	Naranbhai_2015_microarray_neutrophil_CD16	34	0.470588	0.101702	0.049022;0.1672445	23	0.67647	neutrophil	naive	myeloid	neutrophil
NK_cells	exam_combined	negative	36	34	Naranbhai_2015_microarray_neutrophil_CD16	24	0.916667	0.131112	0.0710588;0.221362	19	0.79167	neutrophil	naive	myeloid	neutrophil
T_cells	exam_combined	positive	107	102	Naranbhai_2015_microarray_neutrophil_CD16	80	0.45	0.0760968	0.0324922;0.125113	47	0.5875	neutrophil	naive	myeloid	neutrophil
T_cells	exam_combined	negative	317	313	Naranbhai_2015_microarray_neutrophil_CD16	259	0.7426	0.121318	0.0582544;0.2925315	211	0.81467	neutrophil	naive	myeloid	neutrophil
B_cells	exam_combined	positive	75	75	Nedelec_2016_ge_macrophage_Listeria	52	0.384615	0.0633829	0.025925;0.1291805	31	0.59615	macrophage	Listeria_5h	myeloid	monocyte
B_cells	exam_combined	negative	151	149	Nedelec_2016_ge_macrophage_Listeria	105	0.746032	0.142626	0.0530472;0.333742	90	0.85714	macrophage	Listeria_5h	myeloid	monocyte
Monocytes	exam_combined	positive	1165	1136	Nedelec_2016_ge_macrophage_Listeria	848	0.646226	0.0899985	0.0400618;0.2101672	696	0.82075	macrophage	Listeria_5h	myeloid	monocyte
Monocytes	exam_combined	negative	259	249	Nedelec_2016_ge_macrophage_Listeria	194	0.656357	0.0613808	0.0316965;0.1207315	129	0.66495	macrophage	Listeria_5h	myeloid	monocyte
NK_cells	exam_combined	positive	45	44	Nedelec_2016_ge_macrophage_Listeria	33	0.393939	0.04952	0.0228032;0.157845	21	0.63636	macrophage	Listeria_5h	myeloid	monocyte
NK_cells	exam_combined	negative	36	34	Nedelec_2016_ge_macrophage_Listeria	21	0.619048	0.171198	0.0736435;0.625369	18	0.85714	macrophage	Listeria_5h	myeloid	monocyte
T_cells	exam_combined	positive	107	102	Nedelec_2016_ge_macrophage_Listeria	80	0.45	0.0570702	0.0246446;0.1035132	45	0.5625	macrophage	Listeria_5h	myeloid	monocyte
T_cells	exam_combined	negative	317	313	Nedelec_2016_ge_macrophage_Listeria	246	0.701897	0.128058	0.0475508;0.306486	207	0.84146	macrophage	Listeria_5h	myeloid	monocyte
B_cells	exam_combined	positive	75	75	Nedelec_2016_ge_macrophage_naive	50	0.28	0.0466707	0.0166253;0.1367915	27	0.54	macrophage	naive	myeloid	monocyte
B_cells	exam_combined	negative	151	149	Nedelec_2016_ge_macrophage_naive	108	0.753086	0.149287	0.0605708;0.3647525	97	0.89815	macrophage	naive	myeloid	monocyte
Monocytes	exam_combined	positive	1165	1136	Nedelec_2016_ge_macrophage_naive	872	0.625382	0.104662	0.041442;0.20973	726	0.83257	macrophage	naive	myeloid	monocyte
Monocytes	exam_combined	negative	259	249	Nedelec_2016_ge_macrophage_naive	194	0.5189	0.0564004	0.0274404;0.1327268	129	0.66495	macrophage	naive	myeloid	monocyte
NK_cells	exam_combined	positive	45	44	Nedelec_2016_ge_macrophage_naive	31	0.483871	0.0445685	0.0254498;0.129317	16	0.51613	macrophage	naive	myeloid	monocyte
NK_cells	exam_combined	negative	36	34	Nedelec_2016_ge_macrophage_naive	22	0.909091	0.170035	0.0543303;0.5618822	19	0.86364	macrophage	naive	myeloid	monocyte
T_cells	exam_combined	positive	107	102	Nedelec_2016_ge_macrophage_naive	82	0.463415	0.0642407	0.0343936;0.1259665	46	0.56098	macrophage	naive	myeloid	monocyte
T_cells	exam_combined	negative	317	313	Nedelec_2016_ge_macrophage_naive	251	0.601594	0.126227	0.0514546;0.285678	206	0.82072	macrophage	naive	myeloid	monocyte
B_cells	exam_combined	positive	75	75	Nedelec_2016_ge_macrophage_Salmonella	53	0.471698	0.070465	0.0228809;0.146586	32	0.60377	macrophage	Salmonella_5h	myeloid	monocyte
B_cells	exam_combined	negative	151	149	Nedelec_2016_ge_macrophage_Salmonella	102	0.607843	0.125545	0.0478001;0.309436	87	0.85294	macrophage	Salmonella_5h	myeloid	monocyte
Monocytes	exam_combined	positive	1165	1136	Nedelec_2016_ge_macrophage_Salmonella	825	0.660606	0.0960057	0.0355267;0.203203	659	0.79879	macrophage	Salmonella_5h	myeloid	monocyte
Monocytes	exam_combined	negative	259	249	Nedelec_2016_ge_macrophage_Salmonella	192	0.479167	0.0604846	0.0268387;0.1234478	122	0.63542	macrophage	Salmonella_5h	myeloid	monocyte
NK_cells	exam_combined	positive	45	44	Nedelec_2016_ge_macrophage_Salmonella	31	0.16129	0.0553806	0.0164492;0.1565875	18	0.58065	macrophage	Salmonella_5h	myeloid	monocyte
NK_cells	exam_combined	negative	36	34	Nedelec_2016_ge_macrophage_Salmonella	21	0.428571	0.117356	0.0288297;0.54702	16	0.7619	macrophage	Salmonella_5h	myeloid	monocyte
T_cells	exam_combined	positive	107	102	Nedelec_2016_ge_macrophage_Salmonella	80	0.525	0.0668832	0.0313474;0.104838	47	0.5875	macrophage	Salmonella_5h	myeloid	monocyte
T_cells	exam_combined	negative	317	313	Nedelec_2016_ge_macrophage_Salmonella	237	0.634318	0.106621	0.0377798;0.258714	195	0.82278	macrophage	Salmonella_5h	myeloid	monocyte
B_cells	exam_combined	positive	75	75	Quach_2016_ge_monocyte_naive	57	0.438596	0.049836	0.0217633;0.121292	45	0.78947	monocyte	naive	myeloid	monocyte
B_cells	exam_combined	negative	151	149	Quach_2016_ge_monocyte_naive	109	0.816514	0.105237	0.0444635;0.340332	88	0.80734	monocyte	naive	myeloid	monocyte
Monocytes	exam_combined	positive	1165	1136	Quach_2016_ge_monocyte_naive	887	0.646749	0.0878364	0.0368357;0.2130175	740	0.83427	monocyte	naive	myeloid	monocyte
Monocytes	exam_combined	negative	259	249	Quach_2016_ge_monocyte_naive	195	0.65812	0.0573915	0.0254401;0.114738	134	0.68718	monocyte	naive	myeloid	monocyte
NK_cells	exam_combined	positive	45	44	Quach_2016_ge_monocyte_naive	33	0.575758	0.058059	0.0330194;0.117924	21	0.63636	monocyte	naive	myeloid	monocyte
NK_cells	exam_combined	negative	36	34	Quach_2016_ge_monocyte_naive	24	0.666667	0.206371	0.04634;0.4838362	19	0.79167	monocyte	naive	myeloid	monocyte
T_cells	exam_combined	positive	107	102	Quach_2016_ge_monocyte_naive	81	0.530864	0.0540491	0.0214684;0.152653	50	0.61728	monocyte	naive	myeloid	monocyte
T_cells	exam_combined	negative	317	313	Quach_2016_ge_monocyte_naive	254	0.84252	0.150822	0.0487862;0.3346825	224	0.88189	monocyte	naive	myeloid	monocyte
B_cells	exam_combined	positive	75	75	Quach_2016_ge_monocyte_LPS	56	0.571429	0.0683814	0.0271375;0.1343802	44	0.78571	monocyte	LPS_6h	myeloid	monocyte
B_cells	exam_combined	negative	151	149	Quach_2016_ge_monocyte_LPS	103	0.87055	0.120454	0.0552428;0.355366	83	0.80583	monocyte	LPS_6h	myeloid	monocyte
Monocytes	exam_combined	positive	1165	1136	Quach_2016_ge_monocyte_LPS	842	0.635788	0.0863572	0.0380427;0.206843	678	0.80523	monocyte	LPS_6h	myeloid	monocyte
Monocytes	exam_combined	negative	259	249	Quach_2016_ge_monocyte_LPS	192	0.618056	0.0646642	0.0225546;0.1506625	128	0.66667	monocyte	LPS_6h	myeloid	monocyte
NK_cells	exam_combined	positive	45	44	Quach_2016_ge_monocyte_LPS	32	0.6875	0.075832	0.029863;0.1491498	18	0.5625	monocyte	LPS_6h	myeloid	monocyte
NK_cells	exam_combined	negative	36	34	Quach_2016_ge_monocyte_LPS	24	0.75	0.16615	0.0670312;0.501685	21	0.875	monocyte	LPS_6h	myeloid	monocyte
T_cells	exam_combined	positive	107	102	Quach_2016_ge_monocyte_LPS	79	0.493671	0.0651192	0.0207333;0.1696545	47	0.59494	monocyte	LPS_6h	myeloid	monocyte
T_cells	exam_combined	negative	317	313	Quach_2016_ge_monocyte_LPS	243	0.753086	0.120892	0.049838;0.3250745	203	0.83539	monocyte	LPS_6h	myeloid	monocyte
B_cells	exam_combined	positive	75	75	Quach_2016_ge_monocyte_Pam3CSK4	54	0.481481	0.0644899	0.0243986;0.1038431	38	0.7037	monocyte	Pam3CSK4_6h	myeloid	monocyte
B_cells	exam_combined	negative	151	149	Quach_2016_ge_monocyte_Pam3CSK4	103	0.61165	0.114631	0.0396117;0.3073015	79	0.76699	monocyte	Pam3CSK4_6h	myeloid	monocyte
Monocytes	exam_combined	positive	1165	1136	Quach_2016_ge_monocyte_Pam3CSK4	839	0.674215	0.0872335	0.0339566;0.1962405	666	0.7938	monocyte	Pam3CSK4_6h	myeloid	monocyte
Monocytes	exam_combined	negative	259	249	Quach_2016_ge_monocyte_Pam3CSK4	189	0.400353	0.0697761	0.0277053;0.136645	126	0.66667	monocyte	Pam3CSK4_6h	myeloid	monocyte
NK_cells	exam_combined	positive	45	44	Quach_2016_ge_monocyte_Pam3CSK4	32	0.625	0.0794808	0.0342196;0.1788878	17	0.53125	monocyte	Pam3CSK4_6h	myeloid	monocyte
NK_cells	exam_combined	negative	36	34	Quach_2016_ge_monocyte_Pam3CSK4	24	0.666667	0.14196	0.0499619;0.5251165	20	0.83333	monocyte	Pam3CSK4_6h	myeloid	monocyte
T_cells	exam_combined	positive	107	102	Quach_2016_ge_monocyte_Pam3CSK4	78	0.589744	0.05852	0.0259419;0.12327	47	0.60256	monocyte	Pam3CSK4_6h	myeloid	monocyte
T_cells	exam_combined	negative	317	313	Quach_2016_ge_monocyte_Pam3CSK4	241	0.7787	0.115298	0.0475446;0.293602	197	0.81743	monocyte	Pam3CSK4_6h	myeloid	monocyte
B_cells	exam_combined	positive	75	75	Quach_2016_ge_monocyte_R848	53	0.622642	0.0615328	0.0215381;0.126516	37	0.69811	monocyte	R848_6h	myeloid	monocyte
B_cells	exam_combined	negative	151	149	Quach_2016_ge_monocyte_R848	101	0.867987	0.126205	0.0460719;0.314333	75	0.74257	monocyte	R848_6h	myeloid	monocyte
Monocytes	exam_combined	positive	1165	1136	Quach_2016_ge_monocyte_R848	816	0.681373	0.0839704	0.0368532;0.1892635	645	0.79044	monocyte	R848_6h	myeloid	monocyte
Monocytes	exam_combined	negative	259	249	Quach_2016_ge_monocyte_R848	188	0.609929	0.0642309	0.0291296;0.1497258	128	0.68085	monocyte	R848_6h	myeloid	monocyte
NK_cells	exam_combined	positive	45	44	Quach_2016_ge_monocyte_R848	30	0.733333	0.0738466	0.032358;0.175062	17	0.56667	monocyte	R848_6h	myeloid	monocyte
NK_cells	exam_combined	negative	36	34	Quach_2016_ge_monocyte_R848	22	0.727273	0.173066	0.0668872;0.4733028	18	0.81818	monocyte	R848_6h	myeloid	monocyte
T_cells	exam_combined	positive	107	102	Quach_2016_ge_monocyte_R848	77	0.61039	0.0608124	0.0205663;0.143359	46	0.5974	monocyte	R848_6h	myeloid	monocyte
T_cells	exam_combined	negative	317	313	Quach_2016_ge_monocyte_R848	235	0.744681	0.110022	0.0480657;0.2910295	195	0.82979	monocyte	R848_6h	myeloid	monocyte
B_cells	exam_combined	positive	75	75	Quach_2016_ge_monocyte_IAV	56	0.285714	0.0461799	0.0176695;0.0995091	42	0.75	monocyte	Influenza_6h	myeloid	monocyte
B_cells	exam_combined	negative	151	149	Quach_2016_ge_monocyte_IAV	104	0.551282	0.114233	0.0316104;0.2674783	80	0.76923	monocyte	Influenza_6h	myeloid	monocyte
Monocytes	exam_combined	positive	1165	1136	Quach_2016_ge_monocyte_IAV	871	0.67853	0.0852746	0.0366448;0.193948	690	0.79219	monocyte	Influenza_6h	myeloid	monocyte
Monocytes	exam_combined	negative	259	249	Quach_2016_ge_monocyte_IAV	199	0.564489	0.0623423	0.0277863;0.1459065	137	0.68844	monocyte	Influenza_6h	myeloid	monocyte
NK_cells	exam_combined	positive	45	44	Quach_2016_ge_monocyte_IAV	30	0.533333	0.0725457	0.0381261;0.1410067	19	0.63333	monocyte	Influenza_6h	myeloid	monocyte
NK_cells	exam_combined	negative	36	34	Quach_2016_ge_monocyte_IAV	24	0.75	0.159579	0.043131;0.5057765	18	0.75	monocyte	Influenza_6h	myeloid	monocyte
T_cells	exam_combined	positive	107	102	Quach_2016_ge_monocyte_IAV	84	0.52381	0.0650414	0.0237635;0.1412888	48	0.57143	monocyte	Influenza_6h	myeloid	monocyte
T_cells	exam_combined	negative	317	313	Quach_2016_ge_monocyte_IAV	247	0.811066	0.125882	0.05611;0.275793	208	0.84211	monocyte	Influenza_6h	myeloid	monocyte
B_cells	exam_combined	positive	75	75	Schmiedel_2018_ge_Tfh_memory	56	0.464286	0.0842478	0.0403973;0.208132	39	0.69643	Tfh cell	naive	lymphoid	Th cell
B_cells	exam_combined	negative	151	149	Schmiedel_2018_ge_Tfh_memory	111	0.63964	0.154655	0.0774074;0.4033455	92	0.82883	Tfh cell	naive	lymphoid	Th cell
Monocytes	exam_combined	positive	1165	1136	Schmiedel_2018_ge_Tfh_memory	877	0.612315	0.0879096	0.0351957;0.242856	655	0.74686	Tfh cell	naive	lymphoid	Th cell
Monocytes	exam_combined	negative	259	249	Schmiedel_2018_ge_Tfh_memory	208	0.519231	0.100483	0.0388812;0.3244792	158	0.75962	Tfh cell	naive	lymphoid	Th cell
NK_cells	exam_combined	positive	45	44	Schmiedel_2018_ge_Tfh_memory	39	0.589744	0.0718477	0.0393628;0.351167	27	0.69231	Tfh cell	naive	lymphoid	Th cell
NK_cells	exam_combined	negative	36	34	Schmiedel_2018_ge_Tfh_memory	26	0.538462	0.140366	0.0279301;0.6065722	20	0.76923	Tfh cell	naive	lymphoid	Th cell
T_cells	exam_combined	positive	107	102	Schmiedel_2018_ge_Tfh_memory	87	0.701149	0.234756	0.0798145;0.708671	75	0.86207	Tfh cell	naive	lymphoid	Th cell
T_cells	exam_combined	negative	317	313	Schmiedel_2018_ge_Tfh_memory	245	0.70068	0.0800575	0.0367259;0.201903	168	0.68571	Tfh cell	naive	lymphoid	Th cell
B_cells	exam_combined	positive	75	75	Schmiedel_2018_ge_Th17_memory	52	0.730769	0.0854583	0.039681;0.233124	36	0.69231	Th17 cell	naive	lymphoid	Th cell
B_cells	exam_combined	negative	151	149	Schmiedel_2018_ge_Th17_memory	108	0.814815	0.14813	0.068071;0.3596685	94	0.87037	Th17 cell	naive	lymphoid	Th cell
Monocytes	exam_combined	positive	1165	1136	Schmiedel_2018_ge_Th17_memory	858	0.58819	0.0878457	0.0300569;0.2187342	649	0.75641	Th17 cell	naive	lymphoid	Th cell
Monocytes	exam_combined	negative	259	249	Schmiedel_2018_ge_Th17_memory	203	0.638752	0.111887	0.0433035;0.3013885	154	0.75862	Th17 cell	naive	lymphoid	Th cell
NK_cells	exam_combined	positive	45	44	Schmiedel_2018_ge_Th17_memory	37	0.405405	0.097576	0.048014;0.258617	27	0.72973	Th17 cell	naive	lymphoid	Th cell
NK_cells	exam_combined	negative	36	34	Schmiedel_2018_ge_Th17_memory	25	0.52	0.185931	0.0164464;0.873295	20	0.8	Th17 cell	naive	lymphoid	Th cell
T_cells	exam_combined	positive	107	102	Schmiedel_2018_ge_Th17_memory	86	0.767442	0.24281	0.082896;0.632889	73	0.84884	Th17 cell	naive	lymphoid	Th cell
T_cells	exam_combined	negative	317	313	Schmiedel_2018_ge_Th17_memory	241	0.419087	0.0741765	0.0322558;0.190683	164	0.6805	Th17 cell	naive	lymphoid	Th cell
B_cells	exam_combined	positive	75	75	Schmiedel_2018_ge_Th1_memory	52	0.5	0.0920642	0.0328987;0.2086812	33	0.63462	Th1 cell	naive	lymphoid	Th cell
B_cells	exam_combined	negative	151	149	Schmiedel_2018_ge_Th1_memory	108	0.814815	0.16485	0.073683;0.4409088	95	0.87963	Th1 cell	naive	lymphoid	Th cell
Monocytes	exam_combined	positive	1165	1136	Schmiedel_2018_ge_Th1_memory	870	0.632184	0.0973827	0.0384062;0.2355152	653	0.75057	Th1 cell	naive	lymphoid	Th cell
Monocytes	exam_combined	negative	259	249	Schmiedel_2018_ge_Th1_memory	205	0.577236	0.119298	0.0367675;0.307623	158	0.77073	Th1 cell	naive	lymphoid	Th cell
NK_cells	exam_combined	positive	45	44	Schmiedel_2018_ge_Th1_memory	40	0.6	0.195441	0.0516532;0.4902892	34	0.85	Th1 cell	naive	lymphoid	Th cell
NK_cells	exam_combined	negative	36	34	Schmiedel_2018_ge_Th1_memory	25	NA	0.204901	0.0557675;0.707795	19	0.76	Th1 cell	naive	lymphoid	Th cell
T_cells	exam_combined	positive	107	102	Schmiedel_2018_ge_Th1_memory	86	0.813953	0.281792	0.0880551;0.7067778	73	0.84884	Th1 cell	naive	lymphoid	Th cell
T_cells	exam_combined	negative	317	313	Schmiedel_2018_ge_Th1_memory	245	0.537415	0.0869605	0.035827;0.213644	168	0.68571	Th1 cell	naive	lymphoid	Th cell
B_cells	exam_combined	positive	75	75	Schmiedel_2018_ge_Th2_memory	53	0.660377	0.0943967	0.0332106;0.238001	41	0.77358	Th2 cell	naive	lymphoid	Th cell
B_cells	exam_combined	negative	151	149	Schmiedel_2018_ge_Th2_memory	108	0.691358	0.151908	0.0705887;0.4315155	94	0.87037	Th2 cell	naive	lymphoid	Th cell
Monocytes	exam_combined	positive	1165	1136	Schmiedel_2018_ge_Th2_memory	866	0.661278	0.0870486	0.0350491;0.227397	644	0.74365	Th2 cell	naive	lymphoid	Th cell
Monocytes	exam_combined	negative	259	249	Schmiedel_2018_ge_Th2_memory	206	0.579288	0.108162	0.0404626;0.3066528	152	0.73786	Th2 cell	naive	lymphoid	Th cell
NK_cells	exam_combined	positive	45	44	Schmiedel_2018_ge_Th2_memory	38	0.526316	0.118521	0.0448403;0.281367	29	0.76316	Th2 cell	naive	lymphoid	Th cell
NK_cells	exam_combined	negative	36	34	Schmiedel_2018_ge_Th2_memory	25	0.76	0.200387	0.038348;0.664219	20	0.8	Th2 cell	naive	lymphoid	Th cell
T_cells	exam_combined	positive	107	102	Schmiedel_2018_ge_Th2_memory	86	0.744186	0.278639	0.0871282;0.681519	73	0.84884	Th2 cell	naive	lymphoid	Th cell
T_cells	exam_combined	negative	317	313	Schmiedel_2018_ge_Th2_memory	243	0.478738	0.0763209	0.0252583;0.194423	157	0.64609	Th2 cell	naive	lymphoid	Th cell
B_cells	exam_combined	positive	75	75	Schmiedel_2018_ge_Th1-17_memory	51	0.490196	0.0865923	0.0303074;0.166829	31	0.60784	Th17 cell	naive	lymphoid	Th cell
B_cells	exam_combined	negative	151	149	Schmiedel_2018_ge_Th1-17_memory	107	0.626168	0.183188	0.0699032;0.483733	89	0.83178	Th17 cell	naive	lymphoid	Th cell
Monocytes	exam_combined	positive	1165	1136	Schmiedel_2018_ge_Th1-17_memory	852	0.608764	0.0939683	0.034281;0.2255465	633	0.74296	Th17 cell	naive	lymphoid	Th cell
Monocytes	exam_combined	negative	259	249	Schmiedel_2018_ge_Th1-17_memory	198	0.494949	0.0979259	0.038219;0.3156692	147	0.74242	Th17 cell	naive	lymphoid	Th cell
NK_cells	exam_combined	positive	45	44	Schmiedel_2018_ge_Th1-17_memory	38	0.526316	0.125572	0.0480646;0.4461317	31	0.81579	Th17 cell	naive	lymphoid	Th cell
NK_cells	exam_combined	negative	36	34	Schmiedel_2018_ge_Th1-17_memory	25	0.52	0.195392	0.0283171;0.678646	19	0.76	Th17 cell	naive	lymphoid	Th cell
T_cells	exam_combined	positive	107	102	Schmiedel_2018_ge_Th1-17_memory	85	0.811765	0.308823	0.0754468;0.725384	73	0.85882	Th17 cell	naive	lymphoid	Th cell
T_cells	exam_combined	negative	317	313	Schmiedel_2018_ge_Th1-17_memory	241	0.585062	0.0803615	0.0332781;0.204992	158	0.6556	Th17 cell	naive	lymphoid	Th cell
B_cells	exam_combined	positive	75	75	Schmiedel_2018_ge_Treg_memory	58	0.482759	0.104892	0.03052;0.2454058	44	0.75862	Treg naive	naive	lymphoid	Treg
B_cells	exam_combined	negative	151	149	Schmiedel_2018_ge_Treg_memory	111	0.399399	0.150737	0.0635556;0.419053	93	0.83784	Treg naive	naive	lymphoid	Treg
Monocytes	exam_combined	positive	1165	1136	Schmiedel_2018_ge_Treg_memory	876	0.619483	0.096839	0.034213;0.2345388	668	0.76256	Treg naive	naive	lymphoid	Treg
Monocytes	exam_combined	negative	259	249	Schmiedel_2018_ge_Treg_memory	208	0.358974	0.0963878	0.0297934;0.3483958	158	0.75962	Treg naive	naive	lymphoid	Treg
NK_cells	exam_combined	positive	45	44	Schmiedel_2018_ge_Treg_memory	38	0.578947	0.156941	0.0320199;0.455189	28	0.73684	Treg naive	naive	lymphoid	Treg
NK_cells	exam_combined	negative	36	34	Schmiedel_2018_ge_Treg_memory	26	0.615385	0.15675	0.0423528;0.684838	23	0.88462	Treg naive	naive	lymphoid	Treg
T_cells	exam_combined	positive	107	102	Schmiedel_2018_ge_Treg_memory	87	0.770115	0.200535	0.0742695;0.6528755	75	0.86207	Treg naive	naive	lymphoid	Treg
T_cells	exam_combined	negative	317	313	Schmiedel_2018_ge_Treg_memory	249	0.625167	0.0956552	0.0361536;0.242082	177	0.71084	Treg naive	naive	lymphoid	Treg
B_cells	exam_combined	positive	75	75	Schmiedel_2018_ge_Treg_naive	57	0.54386	0.0926929	0.0386238;0.314184	39	0.68421	Treg memory	naive	lymphoid	Treg
B_cells	exam_combined	negative	151	149	Schmiedel_2018_ge_Treg_naive	112	0.52381	0.143233	0.052996;0.3910545	95	0.84821	Treg memory	naive	lymphoid	Treg
Monocytes	exam_combined	positive	1165	1136	Schmiedel_2018_ge_Treg_naive	878	0.6735	0.0899639	0.0359486;0.2287718	645	0.73462	Treg memory	naive	lymphoid	Treg
Monocytes	exam_combined	negative	259	249	Schmiedel_2018_ge_Treg_naive	206	0.579288	0.102666	0.0347172;0.3106662	148	0.71845	Treg memory	naive	lymphoid	Treg
NK_cells	exam_combined	positive	45	44	Schmiedel_2018_ge_Treg_naive	36	0.5	0.114232	0.028672;0.2273768	26	0.72222	Treg memory	naive	lymphoid	Treg
NK_cells	exam_combined	negative	36	34	Schmiedel_2018_ge_Treg_naive	27	0.481481	0.107391	0.0281652;0.5660195	20	0.74074	Treg memory	naive	lymphoid	Treg
T_cells	exam_combined	positive	107	102	Schmiedel_2018_ge_Treg_naive	87	0.655172	0.239581	0.0662922;0.6213145	69	0.7931	Treg memory	naive	lymphoid	Treg
T_cells	exam_combined	negative	317	313	Schmiedel_2018_ge_Treg_naive	247	0.595142	0.080865	0.0361172;0.2297455	169	0.68421	Treg memory	naive	lymphoid	Treg
B_cells	exam_combined	positive	75	75	Schmiedel_2018_ge_B-cell_naive	60	0.566667	0.158679	0.0460863;0.5868872	46	0.76667	B cell	naive	lymphoid	B cell
B_cells	exam_combined	negative	151	149	Schmiedel_2018_ge_B-cell_naive	108	0.753086	0.123064	0.0669093;0.291451	86	0.7963	B cell	naive	lymphoid	B cell
Monocytes	exam_combined	positive	1165	1136	Schmiedel_2018_ge_B-cell_naive	843	0.572954	0.0930408	0.0346332;0.2040465	607	0.72005	B cell	naive	lymphoid	B cell
Monocytes	exam_combined	negative	259	249	Schmiedel_2018_ge_B-cell_naive	205	0.382114	0.0696728	0.0260096;0.204269	134	0.65366	B cell	naive	lymphoid	B cell
NK_cells	exam_combined	positive	45	44	Schmiedel_2018_ge_B-cell_naive	35	0.6	0.0988495	0.0431526;0.3059235	22	0.62857	B cell	naive	lymphoid	B cell
NK_cells	exam_combined	negative	36	34	Schmiedel_2018_ge_B-cell_naive	23	0.478261	0.130429	0.0267252;0.404817	20	0.86957	B cell	naive	lymphoid	B cell
T_cells	exam_combined	positive	107	102	Schmiedel_2018_ge_B-cell_naive	79	0.518987	0.087	0.0327852;0.2625055	58	0.73418	B cell	naive	lymphoid	B cell
T_cells	exam_combined	negative	317	313	Schmiedel_2018_ge_B-cell_naive	232	0.568966	0.0877126	0.0355834;0.196081	154	0.66379	B cell	naive	lymphoid	B cell
B_cells	exam_combined	positive	75	75	Schmiedel_2018_ge_CD4_T-cell_naive	54	0.518519	0.0931775	0.0439492;0.360773	37	0.68519	CD4+ T cell	naive	lymphoid	T cell
B_cells	exam_combined	negative	151	149	Schmiedel_2018_ge_CD4_T-cell_naive	114	0.824561	0.156805	0.073295;0.3987495	90	0.78947	CD4+ T cell	naive	lymphoid	T cell
Monocytes	exam_combined	positive	1165	1136	Schmiedel_2018_ge_CD4_T-cell_naive	876	0.589041	0.0926323	0.0347408;0.2547292	638	0.72831	CD4+ T cell	naive	lymphoid	T cell
Monocytes	exam_combined	negative	259	249	Schmiedel_2018_ge_CD4_T-cell_naive	207	0.58132	0.0952658	0.0367676;0.303078	146	0.70531	CD4+ T cell	naive	lymphoid	T cell
NK_cells	exam_combined	positive	45	44	Schmiedel_2018_ge_CD4_T-cell_naive	37	0.459459	0.101689	0.0252134;0.235233	25	0.67568	CD4+ T cell	naive	lymphoid	T cell
NK_cells	exam_combined	negative	36	34	Schmiedel_2018_ge_CD4_T-cell_naive	25	0.68	0.166449	0.0346623;0.910065	20	0.8	CD4+ T cell	naive	lymphoid	T cell
T_cells	exam_combined	positive	107	102	Schmiedel_2018_ge_CD4_T-cell_naive	87	0.747126	0.204679	0.0744995;0.6812275	74	0.85057	CD4+ T cell	naive	lymphoid	T cell
T_cells	exam_combined	negative	317	313	Schmiedel_2018_ge_CD4_T-cell_naive	248	0.704301	0.0856667	0.0314953;0.2051338	166	0.66935	CD4+ T cell	naive	lymphoid	T cell
B_cells	exam_combined	positive	75	75	Schmiedel_2018_ge_CD4_T-cell_anti-CD3-CD28	54	0.481481	0.0649181	0.0288756;0.1840268	35	0.64815	CD4+ T cell	anti-CD3-CD28_4h	lymphoid	T cell
B_cells	exam_combined	negative	151	149	Schmiedel_2018_ge_CD4_T-cell_anti-CD3-CD28	107	0.875389	0.118365	0.0508581;0.3501615	86	0.80374	CD4+ T cell	anti-CD3-CD28_4h	lymphoid	T cell
Monocytes	exam_combined	positive	1165	1136	Schmiedel_2018_ge_CD4_T-cell_anti-CD3-CD28	836	0.489633	0.068936	0.0257223;0.1847118	598	0.71531	CD4+ T cell	anti-CD3-CD28_4h	lymphoid	T cell
Monocytes	exam_combined	negative	259	249	Schmiedel_2018_ge_CD4_T-cell_anti-CD3-CD28	196	0.659864	0.0767564	0.0266828;0.2325628	137	0.69898	CD4+ T cell	anti-CD3-CD28_4h	lymphoid	T cell
NK_cells	exam_combined	positive	45	44	Schmiedel_2018_ge_CD4_T-cell_anti-CD3-CD28	35	0.485714	0.0853325	0.0342658;0.194965	21	0.6	CD4+ T cell	anti-CD3-CD28_4h	lymphoid	T cell
NK_cells	exam_combined	negative	36	34	Schmiedel_2018_ge_CD4_T-cell_anti-CD3-CD28	23	0.565217	0.083586	0.0277522;0.6637615	18	0.78261	CD4+ T cell	anti-CD3-CD28_4h	lymphoid	T cell
T_cells	exam_combined	positive	107	102	Schmiedel_2018_ge_CD4_T-cell_anti-CD3-CD28	87	0.701149	0.131148	0.0396765;0.466057	65	0.74713	CD4+ T cell	anti-CD3-CD28_4h	lymphoid	T cell
T_cells	exam_combined	negative	317	313	Schmiedel_2018_ge_CD4_T-cell_anti-CD3-CD28	236	0.40678	0.0639964	0.023707;0.170286	152	0.64407	CD4+ T cell	anti-CD3-CD28_4h	lymphoid	T cell
B_cells	exam_combined	positive	75	75	Schmiedel_2018_ge_CD8_T-cell_naive	55	0.6	0.0947624	0.0316126;0.3494615	39	0.70909	CD8+ T cell	naive	lymphoid	T cell
B_cells	exam_combined	negative	151	149	Schmiedel_2018_ge_CD8_T-cell_naive	113	0.823009	0.169539	0.067116;0.420892	95	0.84071	CD8+ T cell	naive	lymphoid	T cell
Monocytes	exam_combined	positive	1165	1136	Schmiedel_2018_ge_CD8_T-cell_naive	876	0.497717	0.0977247	0.0351646;0.2374725	654	0.74658	CD8+ T cell	naive	lymphoid	T cell
Monocytes	exam_combined	negative	259	249	Schmiedel_2018_ge_CD8_T-cell_naive	205	0.577236	0.104572	0.035743;0.280766	156	0.76098	CD8+ T cell	naive	lymphoid	T cell
NK_cells	exam_combined	positive	45	44	Schmiedel_2018_ge_CD8_T-cell_naive	37	0.675676	0.14129	0.0475565;0.311147	23	0.62162	CD8+ T cell	naive	lymphoid	T cell
NK_cells	exam_combined	negative	36	34	Schmiedel_2018_ge_CD8_T-cell_naive	27	0.62963	0.187805	0.0483187;0.62763	22	0.81481	CD8+ T cell	naive	lymphoid	T cell
T_cells	exam_combined	positive	107	102	Schmiedel_2018_ge_CD8_T-cell_naive	86	0.651163	0.22468	0.043615;0.6681525	73	0.84884	CD8+ T cell	naive	lymphoid	T cell
T_cells	exam_combined	negative	317	313	Schmiedel_2018_ge_CD8_T-cell_naive	247	0.352227	0.0910065	0.028838;0.2192525	177	0.7166	CD8+ T cell	naive	lymphoid	T cell
B_cells	exam_combined	positive	75	75	Schmiedel_2018_ge_CD8_T-cell_anti-CD3-CD28	55	0.454545	0.0624356	0.0203842;0.148979	36	0.65455	CD8+ T cell	anti-CD3-CD28_4h	lymphoid	T cell
B_cells	exam_combined	negative	151	149	Schmiedel_2018_ge_CD8_T-cell_anti-CD3-CD28	110	0.515152	0.116636	0.049173;0.3082148	95	0.86364	CD8+ T cell	anti-CD3-CD28_4h	lymphoid	T cell
Monocytes	exam_combined	positive	1165	1136	Schmiedel_2018_ge_CD8_T-cell_anti-CD3-CD28	844	0.541864	0.0753069	0.0298802;0.1949698	628	0.74408	CD8+ T cell	anti-CD3-CD28_4h	lymphoid	T cell
Monocytes	exam_combined	negative	259	249	Schmiedel_2018_ge_CD8_T-cell_anti-CD3-CD28	193	0.723661	0.0739355	0.0312202;0.220808	139	0.72021	CD8+ T cell	anti-CD3-CD28_4h	lymphoid	T cell
NK_cells	exam_combined	positive	45	44	Schmiedel_2018_ge_CD8_T-cell_anti-CD3-CD28	37	0.72973	0.126921	0.0598307;0.330423	25	0.67568	CD8+ T cell	anti-CD3-CD28_4h	lymphoid	T cell
NK_cells	exam_combined	negative	36	34	Schmiedel_2018_ge_CD8_T-cell_anti-CD3-CD28	25	0.6	0.120635	0.0266545;0.598955	18	0.72	CD8+ T cell	anti-CD3-CD28_4h	lymphoid	T cell
T_cells	exam_combined	positive	107	102	Schmiedel_2018_ge_CD8_T-cell_anti-CD3-CD28	88	0.681818	0.141187	0.0429037;0.4135215	71	0.80682	CD8+ T cell	anti-CD3-CD28_4h	lymphoid	T cell
T_cells	exam_combined	negative	317	313	Schmiedel_2018_ge_CD8_T-cell_anti-CD3-CD28	238	0.467787	0.0724358	0.0272574;0.1811948	161	0.67647	CD8+ T cell	anti-CD3-CD28_4h	lymphoid	T cell
B_cells	exam_combined	positive	75	75	Schmiedel_2018_ge_monocyte_CD16_naive	59	0.389831	0.0585137	0.0237218;0.2389905	43	0.72881	CD16+ monocyte	naive	myeloid	monocyte
B_cells	exam_combined	negative	151	149	Schmiedel_2018_ge_monocyte_CD16_naive	111	0.75976	0.218056	0.1019738;0.4416755	99	0.89189	CD16+ monocyte	naive	myeloid	monocyte
Monocytes	exam_combined	positive	1165	1136	Schmiedel_2018_ge_monocyte_CD16_naive	905	0.830571	0.16968	0.0787539;0.373076	847	0.93591	CD16+ monocyte	naive	myeloid	monocyte
Monocytes	exam_combined	negative	259	249	Schmiedel_2018_ge_monocyte_CD16_naive	192	0.583333	0.0612648	0.0228467;0.1288658	121	0.63021	CD16+ monocyte	naive	myeloid	monocyte
NK_cells	exam_combined	positive	45	44	Schmiedel_2018_ge_monocyte_CD16_naive	30	0.533333	0.0655031	0.0237071;0.1663815	20	0.66667	CD16+ monocyte	naive	myeloid	monocyte
NK_cells	exam_combined	negative	36	34	Schmiedel_2018_ge_monocyte_CD16_naive	26	0.692308	0.233035	0.0589838;0.926269	21	0.80769	CD16+ monocyte	naive	myeloid	monocyte
T_cells	exam_combined	positive	107	102	Schmiedel_2018_ge_monocyte_CD16_naive	79	0.493671	0.070653	0.0211948;0.1588495	39	0.49367	CD16+ monocyte	naive	myeloid	monocyte
T_cells	exam_combined	negative	317	313	Schmiedel_2018_ge_monocyte_CD16_naive	261	0.923372	0.258216	0.117985;0.521485	248	0.95019	CD16+ monocyte	naive	myeloid	monocyte
B_cells	exam_combined	positive	75	75	Schmiedel_2018_ge_monocyte_naive	55	0.563636	0.0568061	0.0252248;0.12375	39	0.70909	monocyte	naive	myeloid	monocyte
B_cells	exam_combined	negative	151	149	Schmiedel_2018_ge_monocyte_naive	111	0.93994	0.231187	0.099914;0.41345	101	0.90991	monocyte	naive	myeloid	monocyte
Monocytes	exam_combined	positive	1165	1136	Schmiedel_2018_ge_monocyte_naive	932	0.835479	0.185818	0.0806848;0.3806945	882	0.94635	monocyte	naive	myeloid	monocyte
Monocytes	exam_combined	negative	259	249	Schmiedel_2018_ge_monocyte_naive	195	0.316239	0.0518661	0.0207321;0.1199985	112	0.57436	monocyte	naive	myeloid	monocyte
NK_cells	exam_combined	positive	45	44	Schmiedel_2018_ge_monocyte_naive	31	0.483871	0.0575683	0.0223192;0.1472735	20	0.64516	monocyte	naive	myeloid	monocyte
NK_cells	exam_combined	negative	36	34	Schmiedel_2018_ge_monocyte_naive	25	0.52	0.289319	0.0649544;0.94491	23	0.92	monocyte	naive	myeloid	monocyte
T_cells	exam_combined	positive	107	102	Schmiedel_2018_ge_monocyte_naive	81	0.382716	0.0415089	0.0214711;0.112652	40	0.49383	monocyte	naive	myeloid	monocyte
T_cells	exam_combined	negative	317	313	Schmiedel_2018_ge_monocyte_naive	268	0.850746	0.272645	0.111023;0.5404318	252	0.9403	monocyte	naive	myeloid	monocyte
B_cells	exam_combined	positive	75	75	Schmiedel_2018_ge_NK-cell_naive	58	0.482759	0.10224	0.0380466;0.273759	39	0.67241	NK cell	naive	lymphoid	NK cell
B_cells	exam_combined	negative	151	149	Schmiedel_2018_ge_NK-cell_naive	112	0.821429	0.213221	0.1084348;0.4192815	101	0.90179	NK cell	naive	lymphoid	NK cell
Monocytes	exam_combined	positive	1165	1136	Schmiedel_2018_ge_NK-cell_naive	871	0.67853	0.0954416	0.0374622;0.2442075	663	0.76119	NK cell	naive	lymphoid	NK cell
Monocytes	exam_combined	negative	259	249	Schmiedel_2018_ge_NK-cell_naive	199	0.564489	0.102276	0.0348689;0.297088	147	0.73869	NK cell	naive	lymphoid	NK cell
NK_cells	exam_combined	positive	45	44	Schmiedel_2018_ge_NK-cell_naive	42	0.857143	0.729507	0.309099;1.1699475	38	0.90476	NK cell	naive	lymphoid	NK cell
NK_cells	exam_combined	negative	36	34	Schmiedel_2018_ge_NK-cell_naive	27	0.555556	0.174997	0.0537721;0.330214	22	0.81481	NK cell	naive	lymphoid	NK cell
T_cells	exam_combined	positive	107	102	Schmiedel_2018_ge_NK-cell_naive	87	0.678161	0.147134	0.0448664;0.452669	61	0.70115	NK cell	naive	lymphoid	NK cell
T_cells	exam_combined	negative	317	313	Schmiedel_2018_ge_NK-cell_naive	252	0.497354	0.0946512	0.0334301;0.2454448	174	0.69048	NK cell	naive	lymphoid	NK cell

## Sheet: Table S3
Table S3. Functional enrichment analysis of cell type iQTLs. Based on cell type ieQTLs and sentinel cell type imeQTLs with FDR < 0.05 in exam 1 or exam 5.
nSnpOverlap	allSnps	enrichment	nperm_total	pval	delta_overlap	delta_overlap_quant0.25	delta_overlap_quant0.75	iqtl	dir_effect	exam	celltype	feature	celltype_group
9	144	0.0625	10000	0.276972	0.011241	0.02083	0	B_cells ieQTLs	negative_direction	exam_combined	encode_B_cell	ccre_dELS	B cell
46	144	0.31944	10000	0.0837916	0.0390601	0.05555	0.02083	B_cells ieQTLs	negative_direction	exam_combined	encode_B_cell	ccre_DNase_high	B cell
21	144	0.14583	10000	0.134387	0.0249167	0.03472	0.01389	B_cells ieQTLs	negative_direction	exam_combined	encode_B_cell	ccre_H3K27ac_high	B cell
18	144	0.125	10000	0.0413959	0.0379606	0.04861	0.02778	B_cells ieQTLs	negative_direction	exam_combined	encode_B_cell	ccre_H3K4me3_high	B cell
15	144	0.10417	10000	0.348865	0.0100888	0.02084	0	B_cells ieQTLs	negative_direction	exam_combined	encode_B_cell	ccre_pELS	B cell
19	144	0.13194	10000	0.0375962	0.0394436	0.05555	0.02777	B_cells ieQTLs	negative_direction	exam_combined	encode_B_cell	ccre_PLS	B cell
15	144	0.10417	10000	0.0892911	0.0261162	0.03473	0.01389	B_cells ieQTLs	negative_direction	exam_combined	encode_CD14-positive_monocyte	ccre_dELS	Monocyte
44	144	0.30556	10000	0.0209979	0.0550711	0.06945	0.03473	B_cells ieQTLs	negative_direction	exam_combined	encode_CD14-positive_monocyte	ccre_DNase_high	Monocyte
20	144	0.13889	10000	0.123888	0.0262724	0.04167	0.01389	B_cells ieQTLs	negative_direction	exam_combined	encode_CD14-positive_monocyte	ccre_H3K27ac_high	Monocyte
17	144	0.11806	10000	0.0109989	0.0449985	0.05556	0.03473	B_cells ieQTLs	negative_direction	exam_combined	encode_CD14-positive_monocyte	ccre_H3K4me3_high	Monocyte
19	144	0.13194	10000	0.330867	0.0114739	0.02083	0	B_cells ieQTLs	negative_direction	exam_combined	encode_CD14-positive_monocyte	ccre_pELS	Monocyte
17	144	0.11806	10000	0.0226977	0.0404437	0.05556	0.02778	B_cells ieQTLs	negative_direction	exam_combined	encode_CD14-positive_monocyte	ccre_PLS	Monocyte
43	144	0.29861	10000	0.0321968	0.0497406	0.06944	0.03472	B_cells ieQTLs	negative_direction	exam_combined	encode_CD1c-positive_myeloid_dendritic_cell	ccre_DNase_high	Dendritic cell
31	144	0.21528	10000	0.244076	0.0179232	0.03472	0.00695	B_cells ieQTLs	negative_direction	exam_combined	encode_CD4-positive_alpha-beta_memory_T_cell	ccre_H3K27ac_high	T cell
25	144	0.17361	10000	0.105989	0.0279575	0.04167	0.01389	B_cells ieQTLs	negative_direction	exam_combined	encode_CD4-positive_alpha-beta_memory_T_cell	ccre_H3K4me3_high	T cell
12	144	0.08333	10000	0.0378962	0.0283504	0.03472	0.02083	B_cells ieQTLs	negative_direction	exam_combined	encode_CD4-positive_alpha-beta_T_cell	ccre_dELS	T cell
47	144	0.32639	10000	0.10199	0.0355948	0.05556	0.02083	B_cells ieQTLs	negative_direction	exam_combined	encode_CD4-positive_alpha-beta_T_cell	ccre_DNase_high	T cell
23	144	0.15972	10000	0.0192981	0.0418413	0.05555	0.02778	B_cells ieQTLs	negative_direction	exam_combined	encode_CD4-positive_alpha-beta_T_cell	ccre_H3K27ac_high	T cell
21	144	0.14583	10000	0.0936906	0.0300298	0.04166	0.01389	B_cells ieQTLs	negative_direction	exam_combined	encode_CD4-positive_alpha-beta_T_cell	ccre_H3K4me3_high	T cell
15	144	0.10417	10000	0.279572	0.0131972	0.02778	0	B_cells ieQTLs	negative_direction	exam_combined	encode_CD4-positive_alpha-beta_T_cell	ccre_pELS	T cell
17	144	0.11806	10000	0.0936906	0.0283602	0.04167	0.01389	B_cells ieQTLs	negative_direction	exam_combined	encode_CD4-positive_alpha-beta_T_cell	ccre_PLS	T cell
30	144	0.20833	10000	0.323968	0.0126989	0.02777	0	B_cells ieQTLs	negative_direction	exam_combined	encode_CD4-positive_CD25-positive_alpha-beta_regulatory_T_cell	ccre_H3K27ac_high	Treg
34	144	0.23611	10000	0.50185	0.00354462	0.02083	-0.01389	B_cells ieQTLs	negative_direction	exam_combined	encode_CD4-positive_CD25-positive_alpha-beta_regulatory_T_cell	ccre_H3K4me3_high	Treg
34	144	0.23611	10000	0.219978	0.0205711	0.03472	0.00694	B_cells ieQTLs	negative_direction	exam_combined	encode_CD8-positive_alpha-beta_memory_T_cell	ccre_H3K27ac_high	T cell
36	144	0.25	10000	0.245075	0.0189075	0.03472	0.00694	B_cells ieQTLs	negative_direction	exam_combined	encode_CD8-positive_alpha-beta_memory_T_cell	ccre_H3K4me3_high	T cell
43	144	0.29861	10000	0.193181	0.0250448	0.04167	0.00694	B_cells ieQTLs	negative_direction	exam_combined	encode_CD8-positive_alpha-beta_T_cell	ccre_DNase_high	T cell
28	144	0.19444	10000	0.294671	0.0148434	0.02777	0	B_cells ieQTLs	negative_direction	exam_combined	encode_CD8-positive_alpha-beta_T_cell	ccre_H3K27ac_high	T cell
0	144	0	10000	1	-0.0014339	0	0	B_cells ieQTLs	negative_direction	exam_combined	encode_CD8-positive_alpha-beta_T_cell	ccre_H3K4me3_high	T cell
17	144	0.11806	10000	0.0353965	0.037559	0.04862	0.02778	B_cells ieQTLs	negative_direction	exam_combined	encode_CD8-positive_alpha-beta_T_cell	ccre_PLS	T cell
33	144	0.22917	10000	0.253275	0.0169729	0.02778	0	B_cells ieQTLs	negative_direction	exam_combined	encode_effector_memory_CD4-positive_alpha-beta_T_cell	ccre_H3K27ac_high	T cell
35	144	0.24306	10000	0.287071	0.0159529	0.02778	0	B_cells ieQTLs	negative_direction	exam_combined	encode_effector_memory_CD4-positive_alpha-beta_T_cell	ccre_H3K4me3_high	T cell
37	144	0.25694	10000	0.132387	0.0295886	0.04861	0.01388	B_cells ieQTLs	negative_direction	exam_combined	encode_naive_thymus-derived_CD4-positive_alpha-beta_T_cell	ccre_DNase_high	T cell
29	144	0.20139	10000	0.215278	0.0194698	0.03472	0.00695	B_cells ieQTLs	negative_direction	exam_combined	encode_naive_thymus-derived_CD4-positive_alpha-beta_T_cell	ccre_H3K27ac_high	T cell
35	144	0.24306	10000	0.19568	0.0220961	0.03473	0.00695	B_cells ieQTLs	negative_direction	exam_combined	encode_naive_thymus-derived_CD4-positive_alpha-beta_T_cell	ccre_H3K4me3_high	T cell
43	144	0.29861	10000	0.165783	0.0279275	0.04167	0.01389	B_cells ieQTLs	negative_direction	exam_combined	encode_natural_killer_cell	ccre_DNase_high	NK cell
35	144	0.24306	10000	0.281472	0.0156355	0.02778	0	B_cells ieQTLs	negative_direction	exam_combined	encode_natural_killer_cell	ccre_H3K27ac_high	NK cell
34	144	0.23611	10000	0.156684	0.0249393	0.04167	0.0121525	B_cells ieQTLs	negative_direction	exam_combined	encode_natural_killer_cell	ccre_H3K4me3_high	NK cell
31	144	0.21528	10000	0.411059	0.00813088	0.02084	-0.00694	B_cells ieQTLs	negative_direction	exam_combined	encode_neutrophil	ccre_H3K27ac_high	Neutrophil
33	144	0.22917	10000	0.361264	0.0114075	0.02778	-0.00694	B_cells ieQTLs	negative_direction	exam_combined	encode_neutrophil	ccre_H3K4me3_high	Neutrophil
39	144	0.27083	10000	0.20288	0.0241814	0.04166	0.00694	B_cells ieQTLs	negative_direction	exam_combined	encode_regulatory_T_cell	ccre_DNase_high	Treg
35	144	0.24306	10000	0.356564	0.0115585	0.02778	0	B_cells ieQTLs	negative_direction	exam_combined	encode_regulatory_T_cell	ccre_H3K4me3_high	Treg
9	144	0.0625	10000	0.386061	0.00699396	0.01389	0	B_cells ieQTLs	negative_direction	exam_combined	encode_T-cell	ccre_dELS	T cell
43	144	0.29861	10000	0.0547945	0.0434954	0.0625	0.02778	B_cells ieQTLs	negative_direction	exam_combined	encode_T-cell	ccre_DNase_high	T cell
22	144	0.15278	10000	0.146285	0.023603	0.03472	0.01389	B_cells ieQTLs	negative_direction	exam_combined	encode_T-cell	ccre_H3K27ac_high	T cell
17	144	0.11806	10000	0.161684	0.0218954	0.03473	0.00695	B_cells ieQTLs	negative_direction	exam_combined	encode_T-cell	ccre_H3K4me3_high	T cell
15	144	0.10417	10000	0.265573	0.0134362	0.02778	0	B_cells ieQTLs	negative_direction	exam_combined	encode_T-cell	ccre_pELS	T cell
16	144	0.11111	10000	0.114489	0.0266547	0.04167	0.01389	B_cells ieQTLs	negative_direction	exam_combined	encode_T-cell	ccre_PLS	T cell
41	144	0.28472	10000	0.344965	0.0134408	0.02778	0	B_cells ieQTLs	negative_direction	exam_combined	encode_T-helper_1_cell	ccre_DNase_high	Th cell
36	144	0.25	10000	0.0291971	0.0495272	0.064235	0.03472	B_cells ieQTLs	negative_direction	exam_combined	encode_T-helper_17_cell	ccre_DNase_high	Th cell
34	144	0.23611	10000	0.234977	0.0191538	0.03472	0.00694	B_cells ieQTLs	negative_direction	exam_combined	encode_T-helper_17_cell	ccre_H3K27ac_high	Th cell
35	144	0.24306	10000	0.333867	0.0128161	0.02778	0	B_cells ieQTLs	negative_direction	exam_combined	encode_T-helper_17_cell	ccre_H3K4me3_high	Th cell
40	144	0.27778	10000	0.214379	0.0233509	0.04167	0.00695	B_cells ieQTLs	negative_direction	exam_combined	encode_T-helper_2_cell	ccre_DNase_high	Th cell
7	70	0.1	10000	0.242576	0.0240919	0.04286	0.01429	B_cells ieQTLs	positive_direction	exam_combined	encode_B_cell	ccre_dELS	B cell
25	70	0.35714	10000	0.0136986	0.0919801	0.11428	0.07143	B_cells ieQTLs	positive_direction	exam_combined	encode_B_cell	ccre_DNase_high	B cell
10	70	0.14286	10000	0.413059	0.0129568	0.02857	0	B_cells ieQTLs	positive_direction	exam_combined	encode_B_cell	ccre_H3K27ac_high	B cell
7	70	0.1	10000	0.20468	0.0290061	0.04286	0.01429	B_cells ieQTLs	positive_direction	exam_combined	encode_B_cell	ccre_H3K4me3_high	B cell
6	70	0.08571	10000	0.637836	-0.0017853	0.01428	-0.01429	B_cells ieQTLs	positive_direction	exam_combined	encode_B_cell	ccre_pELS	B cell
9	70	0.12857	10000	0.0713929	0.0486518	0.07143	0.02857	B_cells ieQTLs	positive_direction	exam_combined	encode_B_cell	ccre_PLS	B cell
4	70	0.05714	10000	0.754425	-0.0099109	0	-0.02857	B_cells ieQTLs	positive_direction	exam_combined	encode_CD14-positive_monocyte	ccre_dELS	Monocyte
17	70	0.24286	10000	0.264674	0.0302513	0.05715	0	B_cells ieQTLs	positive_direction	exam_combined	encode_CD14-positive_monocyte	ccre_DNase_high	Monocyte
3	70	0.04286	10000	0.969103	-0.0360152	-0.01428	-0.05714	B_cells ieQTLs	positive_direction	exam_combined	encode_CD14-positive_monocyte	ccre_H3K27ac_high	Monocyte
6	70	0.08571	10000	0.115888	0.0337043	0.04285	0.01428	B_cells ieQTLs	positive_direction	exam_combined	encode_CD14-positive_monocyte	ccre_H3K4me3_high	Monocyte
9	70	0.12857	10000	0.148585	0.0321272	0.04286	0.01428	B_cells ieQTLs	positive_direction	exam_combined	encode_CD14-positive_monocyte	ccre_pELS	Monocyte
8	70	0.11429	10000	0.0347965	0.051049	0.07143	0.02858	B_cells ieQTLs	positive_direction	exam_combined	encode_CD14-positive_monocyte	ccre_PLS	Monocyte
17	70	0.24286	10000	0.306769	0.0248828	0.04286	0	B_cells ieQTLs	positive_direction	exam_combined	encode_CD1c-positive_myeloid_dendritic_cell	ccre_DNase_high	Dendritic cell
15	70	0.21429	10000	0.0917908	0.0478616	0.07143	0.02858	B_cells ieQTLs	positive_direction	exam_combined	encode_CD4-positive_alpha-beta_memory_T_cell	ccre_H3K27ac_high	T cell
11	70	0.15714	10000	0.170083	0.0326896	0.05714	0.01428	B_cells ieQTLs	positive_direction	exam_combined	encode_CD4-positive_alpha-beta_memory_T_cell	ccre_H3K4me3_high	T cell
1	70	0.01429	10000	0.979402	-0.0310546	-0.01428	-0.04285	B_cells ieQTLs	positive_direction	exam_combined	encode_CD4-positive_alpha-beta_T_cell	ccre_dELS	T cell
17	70	0.24286	10000	0.437756	0.0135142	0.04286	-0.01428	B_cells ieQTLs	positive_direction	exam_combined	encode_CD4-positive_alpha-beta_T_cell	ccre_DNase_high	T cell
4	70	0.05714	10000	0.958004	-0.0400656	-0.01429	-0.05715	B_cells ieQTLs	positive_direction	exam_combined	encode_CD4-positive_alpha-beta_T_cell	ccre_H3K27ac_high	T cell
9	70	0.12857	10000	0.0383962	0.054399	0.07143	0.04286	B_cells ieQTLs	positive_direction	exam_combined	encode_CD4-positive_alpha-beta_T_cell	ccre_H3K4me3_high	T cell
5	70	0.07143	10000	0.678232	-0.0044752	0.01429	-0.01428	B_cells ieQTLs	positive_direction	exam_combined	encode_CD4-positive_alpha-beta_T_cell	ccre_pELS	T cell
8	70	0.11429	10000	0.0968903	0.0414062	0.05715	0.02858	B_cells ieQTLs	positive_direction	exam_combined	encode_CD4-positive_alpha-beta_T_cell	ccre_PLS	T cell
15	70	0.21429	10000	0.152685	0.0398088	0.05715	0.01429	B_cells ieQTLs	positive_direction	exam_combined	encode_CD4-positive_CD25-positive_alpha-beta_regulatory_T_cell	ccre_H3K27ac_high	Treg
16	70	0.22857	10000	0.0752925	0.0516146	0.07143	0.02857	B_cells ieQTLs	positive_direction	exam_combined	encode_CD4-positive_CD25-positive_alpha-beta_regulatory_T_cell	ccre_H3K4me3_high	Treg
15	70	0.21429	10000	0.147485	0.0388331	0.05715	0.01429	B_cells ieQTLs	positive_direction	exam_combined	encode_CD8-positive_alpha-beta_memory_T_cell	ccre_H3K27ac_high	T cell
14	70	0.2	10000	0.288871	0.0251374	0.04286	0	B_cells ieQTLs	positive_direction	exam_combined	encode_CD8-positive_alpha-beta_memory_T_cell	ccre_H3K4me3_high	T cell
19	70	0.27143	10000	0.211979	0.0367299	0.05714	0.01429	B_cells ieQTLs	positive_direction	exam_combined	encode_CD8-positive_alpha-beta_T_cell	ccre_DNase_high	T cell
14	70	0.2	10000	0.162484	0.0357174	0.05714	0.01429	B_cells ieQTLs	positive_direction	exam_combined	encode_CD8-positive_alpha-beta_T_cell	ccre_H3K27ac_high	T cell
0	70	0	10000	1	0	0	0	B_cells ieQTLs	positive_direction	exam_combined	encode_CD8-positive_alpha-beta_T_cell	ccre_H3K4me3_high	T cell
8	70	0.11429	10000	0.0338966	0.0522646	0.07143	0.04286	B_cells ieQTLs	positive_direction	exam_combined	encode_CD8-positive_alpha-beta_T_cell	ccre_PLS	T cell
14	70	0.2	10000	0.354365	0.018783	0.04286	0	B_cells ieQTLs	positive_direction	exam_combined	encode_effector_memory_CD4-positive_alpha-beta_T_cell	ccre_H3K27ac_high	T cell
13	70	0.18571	10000	0.284272	0.0238973	0.04285	0	B_cells ieQTLs	positive_direction	exam_combined	encode_effector_memory_CD4-positive_alpha-beta_T_cell	ccre_H3K4me3_high	T cell
15	70	0.21429	10000	0.472553	0.00912712	0.02858	-0.01428	B_cells ieQTLs	positive_direction	exam_combined	encode_naive_thymus-derived_CD4-positive_alpha-beta_T_cell	ccre_DNase_high	T cell
14	70	0.2	10000	0.231577	0.0289446	0.04286	0.01429	B_cells ieQTLs	positive_direction	exam_combined	encode_naive_thymus-derived_CD4-positive_alpha-beta_T_cell	ccre_H3K27ac_high	T cell
14	70	0.2	10000	0.0988901	0.0442487	0.05714	0.02857	B_cells ieQTLs	positive_direction	exam_combined	encode_naive_thymus-derived_CD4-positive_alpha-beta_T_cell	ccre_H3K4me3_high	T cell
21	70	0.3	10000	0.0541946	0.0680556	0.1	0.04286	B_cells ieQTLs	positive_direction	exam_combined	encode_natural_killer_cell	ccre_DNase_high	NK cell
19	70	0.27143	10000	0.0558944	0.0569655	0.07143	0.04286	B_cells ieQTLs	positive_direction	exam_combined	encode_natural_killer_cell	ccre_H3K27ac_high	NK cell
17	70	0.24286	10000	0.0889911	0.0505372	0.07143	0.02857	B_cells ieQTLs	positive_direction	exam_combined	encode_natural_killer_cell	ccre_H3K4me3_high	NK cell
16	70	0.22857	10000	0.183382	0.0333173	0.05714	0.01428	B_cells ieQTLs	positive_direction	exam_combined	encode_neutrophil	ccre_H3K27ac_high	Neutrophil
15	70	0.21429	10000	0.108689	0.0418775	0.05715	0.02858	B_cells ieQTLs	positive_direction	exam_combined	encode_neutrophil	ccre_H3K4me3_high	Neutrophil
19	70	0.27143	10000	0.182582	0.0417785	0.07143	0.01429	B_cells ieQTLs	positive_direction	exam_combined	encode_regulatory_T_cell	ccre_DNase_high	Treg
18	70	0.25714	10000	0.105689	0.0482456	0.07143	0.02857	B_cells ieQTLs	positive_direction	exam_combined	encode_regulatory_T_cell	ccre_H3K4me3_high	Treg
3	70	0.04286	10000	0.670833	-0.003466	0.01429	-0.01428	B_cells ieQTLs	positive_direction	exam_combined	encode_T-cell	ccre_dELS	T cell
18	70	0.25714	10000	0.177582	0.0410114	0.07143	0.01428	B_cells ieQTLs	positive_direction	exam_combined	encode_T-cell	ccre_DNase_high	T cell
6	70	0.08571	10000	0.868313	-0.0263601	0	-0.04286	B_cells ieQTLs	positive_direction	exam_combined	encode_T-cell	ccre_H3K27ac_high	T cell
8	70	0.11429	10000	0.0608939	0.0474375	0.07143	0.02858	B_cells ieQTLs	positive_direction	exam_combined	encode_T-cell	ccre_H3K4me3_high	T cell
4	70	0.05714	10000	0.832417	-0.0154423	0	-0.02857	B_cells ieQTLs	positive_direction	exam_combined	encode_T-cell	ccre_pELS	T cell
8	70	0.11429	10000	0.0381962	0.0515147	0.07143	0.02858	B_cells ieQTLs	positive_direction	exam_combined	encode_T-cell	ccre_PLS	T cell
17	70	0.24286	10000	0.358864	0.0203271	0.04286	0	B_cells ieQTLs	positive_direction	exam_combined	encode_T-helper_1_cell	ccre_DNase_high	Th cell
16	70	0.22857	10000	0.172183	0.0412715	0.07143	0.01428	B_cells ieQTLs	positive_direction	exam_combined	encode_T-helper_17_cell	ccre_DNase_high	Th cell
16	70	0.22857	10000	0.183382	0.035983	0.05714	0.01428	B_cells ieQTLs	positive_direction	exam_combined	encode_T-helper_17_cell	ccre_H3K27ac_high	Th cell
16	70	0.22857	10000	0.089991	0.0495216	0.07143	0.02857	B_cells ieQTLs	positive_direction	exam_combined	encode_T-helper_17_cell	ccre_H3K4me3_high	Th cell
20	70	0.28571	10000	0.120188	0.0508256	0.07142	0.02857	B_cells ieQTLs	positive_direction	exam_combined	encode_T-helper_2_cell	ccre_DNase_high	Th cell
16	245	0.06531	10000	0.324968	0.00660109	0.01225	0	Monocytes ieQTLs	negative_direction	exam_combined	encode_B_cell	ccre_dELS	B cell
70	245	0.28571	10000	0.00639936	0.0477255	0.06122	0.03673	Monocytes ieQTLs	negative_direction	exam_combined	encode_B_cell	ccre_DNase_high	B cell
28	245	0.11429	10000	0.227777	0.0122398	0.02041	0.00409	Monocytes ieQTLs	negative_direction	exam_combined	encode_B_cell	ccre_H3K27ac_high	B cell
17	245	0.06939	10000	0.538546	0.00066902	0.00817	-0.00816	Monocytes ieQTLs	negative_direction	exam_combined	encode_B_cell	ccre_H3K4me3_high	B cell
17	245	0.06939	10000	0.338666	0.0066781	0.01633	0	Monocytes ieQTLs	negative_direction	exam_combined	encode_B_cell	ccre_pELS	B cell
20	245	0.08163	10000	0.320668	0.00812325	0.01632	0	Monocytes ieQTLs	negative_direction	exam_combined	encode_B_cell	ccre_PLS	B cell
15	245	0.06122	10000	0.807519	-0.0079149	0	-0.01633	Monocytes ieQTLs	negative_direction	exam_combined	encode_CD14-positive_monocyte	ccre_dELS	Monocyte
57	245	0.23265	10000	0.112889	0.0244776	0.03673	0.01224	Monocytes ieQTLs	negative_direction	exam_combined	encode_CD14-positive_monocyte	ccre_DNase_high	Monocyte
21	245	0.08571	10000	0.572043	-0.0008017	0.00816	-0.00817	Monocytes ieQTLs	negative_direction	exam_combined	encode_CD14-positive_monocyte	ccre_H3K27ac_high	Monocyte
15	245	0.06122	10000	0.407759	0.0045857	0.01224	-0.00409	Monocytes ieQTLs	negative_direction	exam_combined	encode_CD14-positive_monocyte	ccre_H3K4me3_high	Monocyte
26	245	0.10612	10000	0.124888	0.0170882	0.02449	0.00816	Monocytes ieQTLs	negative_direction	exam_combined	encode_CD14-positive_monocyte	ccre_pELS	Monocyte
18	245	0.07347	10000	0.344666	0.00705724	0.01633	0	Monocytes ieQTLs	negative_direction	exam_combined	encode_CD14-positive_monocyte	ccre_PLS	Monocyte
56	245	0.22857	10000	0.220578	0.0165026	0.02857	0.00408	Monocytes ieQTLs	negative_direction	exam_combined	encode_CD1c-positive_myeloid_dendritic_cell	ccre_DNase_high	Dendritic cell
52	245	0.21224	10000	0.00339966	0.0421778	0.05306	0.03265	Monocytes ieQTLs	negative_direction	exam_combined	encode_CD4-positive_alpha-beta_memory_T_cell	ccre_H3K27ac_high	T cell
34	245	0.13878	10000	0.0967903	0.0204202	0.02858	0.01225	Monocytes ieQTLs	negative_direction	exam_combined	encode_CD4-positive_alpha-beta_memory_T_cell	ccre_H3K4me3_high	T cell
17	245	0.06939	10000	0.0410959	0.0188071	0.02449	0.01225	Monocytes ieQTLs	negative_direction	exam_combined	encode_CD4-positive_alpha-beta_T_cell	ccre_dELS	T cell
78	245	0.31837	10000	0.0001	0.0763113	0.0898	0.06531	Monocytes ieQTLs	negative_direction	exam_combined	encode_CD4-positive_alpha-beta_T_cell	ccre_DNase_high	T cell
32	245	0.13061	10000	0.0380962	0.0263217	0.03673	0.01632	Monocytes ieQTLs	negative_direction	exam_combined	encode_CD4-positive_alpha-beta_T_cell	ccre_H3K27ac_high	T cell
25	245	0.10204	10000	0.306769	0.00891392	0.02041	0	Monocytes ieQTLs	negative_direction	exam_combined	encode_CD4-positive_alpha-beta_T_cell	ccre_H3K4me3_high	T cell
20	245	0.08163	10000	0.446555	0.0038155	0.01224	-0.00408	Monocytes ieQTLs	negative_direction	exam_combined	encode_CD4-positive_alpha-beta_T_cell	ccre_pELS	T cell
20	245	0.08163	10000	0.289671	0.00912741	0.01632	0	Monocytes ieQTLs	negative_direction	exam_combined	encode_CD4-positive_alpha-beta_T_cell	ccre_PLS	T cell
49	245	0.2	10000	0.0133987	0.0360558	0.0449	0.02449	Monocytes ieQTLs	negative_direction	exam_combined	encode_CD4-positive_CD25-positive_alpha-beta_regulatory_T_cell	ccre_H3K27ac_high	Treg
55	245	0.22449	10000	0.00559944	0.0415785	0.05306	0.03265	Monocytes ieQTLs	negative_direction	exam_combined	encode_CD4-positive_CD25-positive_alpha-beta_regulatory_T_cell	ccre_H3K4me3_high	Treg
51	245	0.20816	10000	0.0254975	0.0331427	0.04489	0.0204	Monocytes ieQTLs	negative_direction	exam_combined	encode_CD8-positive_alpha-beta_memory_T_cell	ccre_H3K27ac_high	T cell
54	245	0.22041	10000	0.0132987	0.0377512	0.04898	0.02857	Monocytes ieQTLs	negative_direction	exam_combined	encode_CD8-positive_alpha-beta_memory_T_cell	ccre_H3K4me3_high	T cell
78	245	0.31837	10000	0.0001	0.0767435	0.0898	0.06531	Monocytes ieQTLs	negative_direction	exam_combined	encode_CD8-positive_alpha-beta_T_cell	ccre_DNase_high	T cell
48	245	0.19592	10000	0.0319968	0.0304109	0.04082	0.02041	Monocytes ieQTLs	negative_direction	exam_combined	encode_CD8-positive_alpha-beta_T_cell	ccre_H3K27ac_high	T cell
3	245	0.01224	10000	0.429257	0.00263419	0.00408	0	Monocytes ieQTLs	negative_direction	exam_combined	encode_CD8-positive_alpha-beta_T_cell	ccre_H3K4me3_high	T cell
17	245	0.06939	10000	0.487551	0.00225643	0.01225	-0.00816	Monocytes ieQTLs	negative_direction	exam_combined	encode_CD8-positive_alpha-beta_T_cell	ccre_PLS	T cell
53	245	0.21633	10000	0.0138986	0.0359813	0.0449	0.02449	Monocytes ieQTLs	negative_direction	exam_combined	encode_effector_memory_CD4-positive_alpha-beta_T_cell	ccre_H3K27ac_high	T cell
53	245	0.21633	10000	0.00939906	0.0388041	0.04898	0.02857	Monocytes ieQTLs	negative_direction	exam_combined	encode_effector_memory_CD4-positive_alpha-beta_T_cell	ccre_H3K4me3_high	T cell
55	245	0.22449	10000	0.0126987	0.041632	0.05306	0.02857	Monocytes ieQTLs	negative_direction	exam_combined	encode_naive_thymus-derived_CD4-positive_alpha-beta_T_cell	ccre_DNase_high	T cell
47	245	0.19184	10000	0.0157984	0.0345232	0.0449	0.02449	Monocytes ieQTLs	negative_direction	exam_combined	encode_naive_thymus-derived_CD4-positive_alpha-beta_T_cell	ccre_H3K27ac_high	T cell
52	245	0.21224	10000	0.0145985	0.0371533	0.04897	0.02448	Monocytes ieQTLs	negative_direction	exam_combined	encode_naive_thymus-derived_CD4-positive_alpha-beta_T_cell	ccre_H3K4me3_high	T cell
75	245	0.30612	10000	0.0001	0.0749956	0.08571	0.06122	Monocytes ieQTLs	negative_direction	exam_combined	encode_natural_killer_cell	ccre_DNase_high	NK cell
63	245	0.25714	10000	0.00229977	0.048306	0.06122	0.03673	Monocytes ieQTLs	negative_direction	exam_combined	encode_natural_killer_cell	ccre_H3K27ac_high	NK cell
54	245	0.22041	10000	0.00729927	0.0422519	0.05306	0.03265	Monocytes ieQTLs	negative_direction	exam_combined	encode_natural_killer_cell	ccre_H3K4me3_high	NK cell
53	245	0.21633	10000	0.0476952	0.028414	0.04082	0.01633	Monocytes ieQTLs	negative_direction	exam_combined	encode_neutrophil	ccre_H3K27ac_high	Neutrophil
50	245	0.20408	10000	0.0425957	0.0292534	0.04081	0.02041	Monocytes ieQTLs	negative_direction	exam_combined	encode_neutrophil	ccre_H3K4me3_high	Neutrophil
62	245	0.25306	10000	0.0151985	0.0428358	0.05714	0.02857	Monocytes ieQTLs	negative_direction	exam_combined	encode_regulatory_T_cell	ccre_DNase_high	Treg
63	245	0.25714	10000	0.00029997	0.0624117	0.07347	0.05306	Monocytes ieQTLs	negative_direction	exam_combined	encode_regulatory_T_cell	ccre_H3K4me3_high	Treg
15	245	0.06122	10000	0.489851	0.00228041	0.00816	-0.00409	Monocytes ieQTLs	negative_direction	exam_combined	encode_T-cell	ccre_dELS	T cell
72	245	0.29388	10000	0.0001	0.0714997	0.08572	0.06123	Monocytes ieQTLs	negative_direction	exam_combined	encode_T-cell	ccre_DNase_high	T cell
34	245	0.13878	10000	0.234277	0.0125749	0.02041	0.00409	Monocytes ieQTLs	negative_direction	exam_combined	encode_T-cell	ccre_H3K27ac_high	T cell
20	245	0.08163	10000	0.40126	0.00508692	0.01224	-0.00408	Monocytes ieQTLs	negative_direction	exam_combined	encode_T-cell	ccre_H3K4me3_high	T cell
20	245	0.08163	10000	0.381662	0.00559674	0.01224	-0.00408	Monocytes ieQTLs	negative_direction	exam_combined	encode_T-cell	ccre_pELS	T cell
18	245	0.07347	10000	0.374463	0.00600863	0.01633	-0.00408	Monocytes ieQTLs	negative_direction	exam_combined	encode_T-cell	ccre_PLS	T cell
69	245	0.28163	10000	0.0079992	0.0487505	0.06122	0.03673	Monocytes ieQTLs	negative_direction	exam_combined	encode_T-helper_1_cell	ccre_DNase_high	Th cell
52	245	0.21224	10000	0.0510949	0.0316203	0.04489	0.0204	Monocytes ieQTLs	negative_direction	exam_combined	encode_T-helper_17_cell	ccre_DNase_high	Th cell
54	245	0.22041	10000	0.0165983	0.0358255	0.0449	0.02449	Monocytes ieQTLs	negative_direction	exam_combined	encode_T-helper_17_cell	ccre_H3K27ac_high	Th cell
55	245	0.22449	10000	0.0104989	0.0380443	0.04898	0.02857	Monocytes ieQTLs	negative_direction	exam_combined	encode_T-helper_17_cell	ccre_H3K4me3_high	Th cell
63	245	0.25714	10000	0.0210979	0.0400518	0.05306	0.02857	Monocytes ieQTLs	negative_direction	exam_combined	encode_T-helper_2_cell	ccre_DNase_high	Th cell
30	1014	0.02959	10000	0.39696	0.00148532	0.00395	-0.00098	Monocytes ieQTLs	positive_direction	exam_combined	encode_B_cell	ccre_dELS	B cell
194	1014	0.19132	10000	0.00269973	0.02268	0.02761	0.01775	Monocytes ieQTLs	positive_direction	exam_combined	encode_B_cell	ccre_DNase_high	B cell
68	1014	0.06706	10000	0.59804	-0.0009995	0.00296	-0.00493	Monocytes ieQTLs	positive_direction	exam_combined	encode_B_cell	ccre_H3K27ac_high	B cell
66	1014	0.06509	10000	0.00069993	0.0196864	0.02367	0.01578	Monocytes ieQTLs	positive_direction	exam_combined	encode_B_cell	ccre_H3K4me3_high	B cell
46	1014	0.04536	10000	0.609039	-0.0009408	0.00295	-0.00395	Monocytes ieQTLs	positive_direction	exam_combined	encode_B_cell	ccre_pELS	B cell
76	1014	0.07495	10000	0.0001	0.0234587	0.02761	0.01972	Monocytes ieQTLs	positive_direction	exam_combined	encode_B_cell	ccre_PLS	B cell
95	1014	0.09369	10000	0.0001	0.0244007	0.0286	0.02071	Monocytes ieQTLs	positive_direction	exam_combined	encode_CD14-positive_monocyte	ccre_dELS	Monocyte
229	1014	0.22584	10000	0.0001	0.0470067	0.05326	0.04142	Monocytes ieQTLs	positive_direction	exam_combined	encode_CD14-positive_monocyte	ccre_DNase_high	Monocyte
101	1014	0.09961	10000	0.00039996	0.0218386	0.02663	0.01776	Monocytes ieQTLs	positive_direction	exam_combined	encode_CD14-positive_monocyte	ccre_H3K27ac_high	Monocyte
67	1014	0.06607	10000	0.0001	0.0254814	0.02859	0.02169	Monocytes ieQTLs	positive_direction	exam_combined	encode_CD14-positive_monocyte	ccre_H3K4me3_high	Monocyte
103	1014	0.10158	10000	0.00139986	0.0198738	0.02367	0.01578	Monocytes ieQTLs	positive_direction	exam_combined	encode_CD14-positive_monocyte	ccre_pELS	Monocyte
79	1014	0.07791	10000	0.0001	0.0281766	0.03156	0.02466	Monocytes ieQTLs	positive_direction	exam_combined	encode_CD14-positive_monocyte	ccre_PLS	Monocyte
223	1014	0.21992	10000	0.0001	0.0456943	0.05128	0.03945	Monocytes ieQTLs	positive_direction	exam_combined	encode_CD1c-positive_myeloid_dendritic_cell	ccre_DNase_high	Dendritic cell
137	1014	0.13511	10000	0.0139986	0.015102	0.01973	0.01085	Monocytes ieQTLs	positive_direction	exam_combined	encode_CD4-positive_alpha-beta_memory_T_cell	ccre_H3K27ac_high	T cell
107	1014	0.10552	10000	0.00509949	0.0166088	0.02071	0.01282	Monocytes ieQTLs	positive_direction	exam_combined	encode_CD4-positive_alpha-beta_memory_T_cell	ccre_H3K4me3_high	T cell
35	1014	0.03452	10000	0.271573	0.00299853	0.00592	0	Monocytes ieQTLs	positive_direction	exam_combined	encode_CD4-positive_alpha-beta_T_cell	ccre_dELS	T cell
223	1014	0.21992	10000	0.0001	0.0355916	0.04142	0.02958	Monocytes ieQTLs	positive_direction	exam_combined	encode_CD4-positive_alpha-beta_T_cell	ccre_DNase_high	T cell
70	1014	0.06903	10000	0.527247	5.64e-05	0.00394	-0.00395	Monocytes ieQTLs	positive_direction	exam_combined	encode_CD4-positive_alpha-beta_T_cell	ccre_H3K27ac_high	T cell
90	1014	0.08876	10000	0.0001	0.0280182	0.03156	0.02367	Monocytes ieQTLs	positive_direction	exam_combined	encode_CD4-positive_alpha-beta_T_cell	ccre_H3K4me3_high	T cell
54	1014	0.05325	10000	0.594841	-0.0009132	0.00295	-0.00395	Monocytes ieQTLs	positive_direction	exam_combined	encode_CD4-positive_alpha-beta_T_cell	ccre_pELS	T cell
75	1014	0.07396	10000	0.0001	0.0236095	0.02761	0.01972	Monocytes ieQTLs	positive_direction	exam_combined	encode_CD4-positive_alpha-beta_T_cell	ccre_PLS	T cell
130	1014	0.12821	10000	0.0142986	0.0148579	0.01874	0.01085	Monocytes ieQTLs	positive_direction	exam_combined	encode_CD4-positive_CD25-positive_alpha-beta_regulatory_T_cell	ccre_H3K27ac_high	Treg
153	1014	0.15089	10000	0.00559944	0.0182469	0.02268	0.01381	Monocytes ieQTLs	positive_direction	exam_combined	encode_CD4-positive_CD25-positive_alpha-beta_regulatory_T_cell	ccre_H3K4me3_high	Treg
148	1014	0.14596	10000	0.0190981	0.0149434	0.01973	0.010605	Monocytes ieQTLs	positive_direction	exam_combined	encode_CD8-positive_alpha-beta_memory_T_cell	ccre_H3K27ac_high	T cell
145	1014	0.143	10000	0.0115988	0.0163084	0.02071	0.01184	Monocytes ieQTLs	positive_direction	exam_combined	encode_CD8-positive_alpha-beta_memory_T_cell	ccre_H3K4me3_high	T cell
191	1014	0.18836	10000	0.0105989	0.0197282	0.02564	0.01479	Monocytes ieQTLs	positive_direction	exam_combined	encode_CD8-positive_alpha-beta_T_cell	ccre_DNase_high	T cell
122	1014	0.12032	10000	0.0505949	0.0114846	0.01578	0.00691	Monocytes ieQTLs	positive_direction	exam_combined	encode_CD8-positive_alpha-beta_T_cell	ccre_H3K27ac_high	T cell
5	1014	0.00493	10000	0.119888	0.00201921	0.00296	0.00099	Monocytes ieQTLs	positive_direction	exam_combined	encode_CD8-positive_alpha-beta_T_cell	ccre_H3K4me3_high	T cell
67	1014	0.06607	10000	0.00019998	0.0205868	0.02366	0.01676	Monocytes ieQTLs	positive_direction	exam_combined	encode_CD8-positive_alpha-beta_T_cell	ccre_PLS	T cell
141	1014	0.13905	10000	0.00639936	0.0170773	0.02169	0.01282	Monocytes ieQTLs	positive_direction	exam_combined	encode_effector_memory_CD4-positive_alpha-beta_T_cell	ccre_H3K27ac_high	T cell
150	1014	0.14793	10000	0.0019998	0.0209618	0.02564	0.01677	Monocytes ieQTLs	positive_direction	exam_combined	encode_effector_memory_CD4-positive_alpha-beta_T_cell	ccre_H3K4me3_high	T cell
154	1014	0.15187	10000	0.00369963	0.0212115	0.02662	0.01578	Monocytes ieQTLs	positive_direction	exam_combined	encode_naive_thymus-derived_CD4-positive_alpha-beta_T_cell	ccre_DNase_high	T cell
124	1014	0.12229	10000	0.0059994	0.0171019	0.0217	0.01282	Monocytes ieQTLs	positive_direction	exam_combined	encode_naive_thymus-derived_CD4-positive_alpha-beta_T_cell	ccre_H3K27ac_high	T cell
143	1014	0.14103	10000	0.00389961	0.0191332	0.02367	0.0148	Monocytes ieQTLs	positive_direction	exam_combined	encode_naive_thymus-derived_CD4-positive_alpha-beta_T_cell	ccre_H3K4me3_high	T cell
186	1014	0.18343	10000	0.00349965	0.0219469	0.02761	0.01676	Monocytes ieQTLs	positive_direction	exam_combined	encode_natural_killer_cell	ccre_DNase_high	NK cell
165	1014	0.16272	10000	0.00319968	0.0206898	0.02564	0.01578	Monocytes ieQTLs	positive_direction	exam_combined	encode_natural_killer_cell	ccre_H3K27ac_high	NK cell
140	1014	0.13807	10000	0.00289971	0.0197714	0.02466	0.0148	Monocytes ieQTLs	positive_direction	exam_combined	encode_natural_killer_cell	ccre_H3K4me3_high	NK cell
192	1014	0.18935	10000	0.0001	0.0280519	0.03255	0.02268	Monocytes ieQTLs	positive_direction	exam_combined	encode_neutrophil	ccre_H3K27ac_high	Neutrophil
162	1014	0.15976	10000	0.00079992	0.022485	0.02761	0.01775	Monocytes ieQTLs	positive_direction	exam_combined	encode_neutrophil	ccre_H3K4me3_high	Neutrophil
178	1014	0.17554	10000	0.00509949	0.0218418	0.02761	0.01676	Monocytes ieQTLs	positive_direction	exam_combined	encode_regulatory_T_cell	ccre_DNase_high	Treg
154	1014	0.15187	10000	0.019598	0.0148409	0.01972	0.00986	Monocytes ieQTLs	positive_direction	exam_combined	encode_regulatory_T_cell	ccre_H3K4me3_high	Treg
29	1014	0.0286	10000	0.639636	-0.0010577	0.00197	-0.00394	Monocytes ieQTLs	positive_direction	exam_combined	encode_T-cell	ccre_dELS	T cell
173	1014	0.17061	10000	0.0342966	0.0151749	0.02071	0.00986	Monocytes ieQTLs	positive_direction	exam_combined	encode_T-cell	ccre_DNase_high	T cell
70	1014	0.06903	10000	0.889811	-0.0070366	-0.00296	-0.01085	Monocytes ieQTLs	positive_direction	exam_combined	encode_T-cell	ccre_H3K27ac_high	T cell
79	1014	0.07791	10000	0.00019998	0.0241815	0.02761	0.02071	Monocytes ieQTLs	positive_direction	exam_combined	encode_T-cell	ccre_H3K4me3_high	T cell
46	1014	0.04536	10000	0.892911	-0.0059555	-0.00198	-0.00987	Monocytes ieQTLs	positive_direction	exam_combined	encode_T-cell	ccre_pELS	T cell
68	1014	0.06706	10000	0.00069993	0.0201047	0.02367	0.01676	Monocytes ieQTLs	positive_direction	exam_combined	encode_T-cell	ccre_PLS	T cell
191	1014	0.18836	10000	0.00989901	0.0204039	0.02662	0.01479	Monocytes ieQTLs	positive_direction	exam_combined	encode_T-helper_1_cell	ccre_DNase_high	Th cell
150	1014	0.14793	10000	0.00029997	0.0282201	0.03353	0.02268	Monocytes ieQTLs	positive_direction	exam_combined	encode_T-helper_17_cell	ccre_DNase_high	Th cell
151	1014	0.14892	10000	0.00379962	0.0199856	0.02466	0.01578	Monocytes ieQTLs	positive_direction	exam_combined	encode_T-helper_17_cell	ccre_H3K27ac_high	Th cell
156	1014	0.15385	10000	0.00109989	0.0222072	0.02663	0.01776	Monocytes ieQTLs	positive_direction	exam_combined	encode_T-helper_17_cell	ccre_H3K4me3_high	Th cell
180	1014	0.17751	10000	0.0109989	0.0195738	0.02564	0.0138	Monocytes ieQTLs	positive_direction	exam_combined	encode_T-helper_2_cell	ccre_DNase_high	Th cell
0	34	0	10000	1	-0.0158932	0	-0.02941	NK_cells ieQTLs	negative_direction	exam_combined	encode_B_cell	ccre_dELS	B cell
9	34	0.26471	10000	0.389761	0.0284926	0.05883	0	NK_cells ieQTLs	negative_direction	exam_combined	encode_B_cell	ccre_DNase_high	B cell
1	34	0.02941	10000	0.980002	-0.0458904	-0.02941	-0.05883	NK_cells ieQTLs	negative_direction	exam_combined	encode_B_cell	ccre_H3K27ac_high	B cell
3	34	0.08824	10000	0.417158	0.0203575	0.05883	0	NK_cells ieQTLs	negative_direction	exam_combined	encode_B_cell	ccre_H3K4me3_high	B cell
1	34	0.02941	10000	0.983602	-0.0450403	-0.02941	-0.05883	NK_cells ieQTLs	negative_direction	exam_combined	encode_B_cell	ccre_pELS	B cell
4	34	0.11765	10000	0.343366	0.0300139	0.05883	0	NK_cells ieQTLs	negative_direction	exam_combined	encode_B_cell	ccre_PLS	B cell
2	34	0.05882	10000	0.347665	0.0232947	0.02941	0	NK_cells ieQTLs	negative_direction	exam_combined	encode_CD14-positive_monocyte	ccre_dELS	Monocyte
9	34	0.26471	10000	0.257374	0.0492692	0.08824	0	NK_cells ieQTLs	negative_direction	exam_combined	encode_CD14-positive_monocyte	ccre_DNase_high	Monocyte
3	34	0.08824	10000	0.434557	0.018081	0.05883	0	NK_cells ieQTLs	negative_direction	exam_combined	encode_CD14-positive_monocyte	ccre_H3K27ac_high	Monocyte
4	34	0.11765	10000	0.10289	0.0603563	0.08824	0.02941	NK_cells ieQTLs	negative_direction	exam_combined	encode_CD14-positive_monocyte	ccre_H3K4me3_high	Monocyte
5	34	0.14706	10000	0.376862	0.0273409	0.05882	0	NK_cells ieQTLs	negative_direction	exam_combined	encode_CD14-positive_monocyte	ccre_pELS	Monocyte
4	34	0.11765	10000	0.205079	0.0461909	0.08824	0.02941	NK_cells ieQTLs	negative_direction	exam_combined	encode_CD14-positive_monocyte	ccre_PLS	Monocyte
9	34	0.26471	10000	0.287171	0.0445251	0.08824	0	NK_cells ieQTLs	negative_direction	exam_combined	encode_CD1c-positive_myeloid_dendritic_cell	ccre_DNase_high	Dendritic cell
7	34	0.20588	10000	0.376762	0.0292536	0.05882	0	NK_cells ieQTLs	negative_direction	exam_combined	encode_CD4-positive_alpha-beta_memory_T_cell	ccre_H3K27ac_high	T cell
7	34	0.20588	10000	0.187181	0.0555499	0.08823	0.02941	NK_cells ieQTLs	negative_direction	exam_combined	encode_CD4-positive_alpha-beta_memory_T_cell	ccre_H3K4me3_high	T cell
1	34	0.02941	10000	0.79752	-0.0070416	0	-0.02941	NK_cells ieQTLs	negative_direction	exam_combined	encode_CD4-positive_alpha-beta_T_cell	ccre_dELS	T cell
9	34	0.26471	10000	0.573743	0.00355992	0.02942	-0.02941	NK_cells ieQTLs	negative_direction	exam_combined	encode_CD4-positive_alpha-beta_T_cell	ccre_DNase_high	T cell
1	34	0.02941	10000	0.971103	-0.0468699	-0.02941	-0.05883	NK_cells ieQTLs	negative_direction	exam_combined	encode_CD4-positive_alpha-beta_T_cell	ccre_H3K27ac_high	T cell
6	34	0.17647	10000	0.145685	0.0603892	0.08823	0.02941	NK_cells ieQTLs	negative_direction	exam_combined	encode_CD4-positive_alpha-beta_T_cell	ccre_H3K4me3_high	T cell
1	34	0.02941	10000	0.965603	-0.0414343	-0.02941	-0.05883	NK_cells ieQTLs	negative_direction	exam_combined	encode_CD4-positive_alpha-beta_T_cell	ccre_pELS	T cell
4	34	0.11765	10000	0.344965	0.0301668	0.05883	0	NK_cells ieQTLs	negative_direction	exam_combined	encode_CD4-positive_alpha-beta_T_cell	ccre_PLS	T cell
5	34	0.14706	10000	0.492451	0.0140529	0.02941	-0.0073525	NK_cells ieQTLs	negative_direction	exam_combined	encode_CD4-positive_CD25-positive_alpha-beta_regulatory_T_cell	ccre_H3K27ac_high	Treg
9	34	0.26471	10000	0.342366	0.0343957	0.05883	0	NK_cells ieQTLs	negative_direction	exam_combined	encode_CD4-positive_CD25-positive_alpha-beta_regulatory_T_cell	ccre_H3K4me3_high	Treg
10	34	0.29412	10000	0.221678	0.0540702	0.08824	0.02941	NK_cells ieQTLs	negative_direction	exam_combined	encode_CD8-positive_alpha-beta_memory_T_cell	ccre_H3K27ac_high	T cell
8	34	0.23529	10000	0.510749	0.012514	0.05882	-0.02942	NK_cells ieQTLs	negative_direction	exam_combined	encode_CD8-positive_alpha-beta_memory_T_cell	ccre_H3K4me3_high	T cell
9	34	0.26471	10000	0.533847	0.0102717	0.05883	-0.02941	NK_cells ieQTLs	negative_direction	exam_combined	encode_CD8-positive_alpha-beta_T_cell	ccre_DNase_high	T cell
7	34	0.20588	10000	0.421858	0.0237272	0.05882	0	NK_cells ieQTLs	negative_direction	exam_combined	encode_CD8-positive_alpha-beta_T_cell	ccre_H3K27ac_high	T cell
1	34	0.02941	10000	0.0841916	0.0269366	0.02941	0.02941	NK_cells ieQTLs	negative_direction	exam_combined	encode_CD8-positive_alpha-beta_T_cell	ccre_H3K4me3_high	T cell
4	34	0.11765	10000	0.272673	0.0383054	0.05883	0	NK_cells ieQTLs	negative_direction	exam_combined	encode_CD8-positive_alpha-beta_T_cell	ccre_PLS	T cell
6	34	0.17647	10000	0.666033	-0.0057032	0.02941	-0.02941	NK_cells ieQTLs	negative_direction	exam_combined	encode_effector_memory_CD4-positive_alpha-beta_T_cell	ccre_H3K27ac_high	T cell
9	34	0.26471	10000	0.268873	0.0464604	0.08824	0	NK_cells ieQTLs	negative_direction	exam_combined	encode_effector_memory_CD4-positive_alpha-beta_T_cell	ccre_H3K4me3_high	T cell
7	34	0.20588	10000	0.508549	0.0122421	0.05882	-0.02941	NK_cells ieQTLs	negative_direction	exam_combined	encode_naive_thymus-derived_CD4-positive_alpha-beta_T_cell	ccre_DNase_high	T cell
[truncated: 696 more rows]

## Sheet: Table S4
Table S4. Results of the mediation analysis of age imeQTLs by neutrophil imQTL effect based on exam 5 data.
[truncated: 33 more rows]

## Sheet: Table S5A
Table S5A. Results of the colocalization analysis between cell type iQTLs and immune or cardiometabolic traits. We tested for colocalization with (A) cell type ieQTLs with FDR < 0.25 in exam 1 or exam 5 and (B) sentinel cell type imeQTLs with FDR < 0.05 in exam 1 or exam 5. Support for colocalization is defined as PP4 > 0.5.
[truncated: 255 more rows]

[truncated: 1 more sheets: Table S5B]
